# Supplementary material for: A stable systemic infection of methicillin-resistant Staphylococcus aureus (MRSA) in cynomolgus macaques produces extended window for therapeutic intervention
Source: Front Microbiol. 2025 Jul 14;16:1601381. doi: 10.3389/fmicb.2025.1601381 (PMC12322839; doi:10.3389/fmicb.2025.1601381)
Supplement: Supplementary file 2 [file Data_Sheet_1.xlsx]

## Sheet: Pre
Study ID:	BPD 24-003 900000.00.021
Collection Date:	2/8/2024
Case Number	Group ID	Animal ID	Species	Date Sample Collected	WBC (K/uL)	RBC (M/uL)	HGB (g/dL)	HCT (%)	MCV (fL)	MCH (pg)	MCHC (g/dL)	Nucleated RBC (/100 WBC)	Neutrophil (%)	Band (%)	Lymphocytes (%)	Monocytes (%)	Eosinophils (%)	Basophils (%)	Metamyelocyte (%)	Myelocyte (%)	Promyelocyte (%)	Unclassified (%)	Platelet estimate	Polychromasia	Anisocytosis	Poikilocytosis	Heinz bodies	HEM Remarks	Neutrophil (/uL)	Band (/uL)	Lymphocyte (/uL)	Monocyte (/uL)	Eosinophil (/uL)	Basophil (/uL)	Metamyelocyte (/uL)	Myelocyte (/uL)	Promyelocyte (/uL)	Unclassified (/uL)	ALP (U/L)	ALT (U/L)	AST (U/L)	Creatine kinase (U/L)	GGT (U/L)	Albumin (g/dL)	Total Protein (g/dL)	Globulin (g/dL)	Total Bilirubin (mg/dL)	Bilirubin - Conjugated (mg/dL)	BUN (mg/dL)
62055-2024	BPD 24-003 900000.00.021	DL606	Cynomolgus macaque	02/08/2024	8.9	6.87	14.4	48.2	70	21.0	29.9	0	21.2	0.0	67.1	8.1	3.5	0.1	0.0	0.0	0.0	0	Adequate	Absent	Absent	Absent	Absent		1887	0	5972	721	312	9	0	0	0	0	347	14	30	887	116	3.7	6.3	2.6	0.1	0.0	14
62055-2024	BPD 24-003 900000.00.021	DN362	Cynomolgus macaque	02/08/2024	13.0	5.67	12.4	41.7	74	21.9	29.7	0	49.5	0.0	41.4	8.2	0.8	0.1	0.0	0.0	0.0	0	Adequate	Absent	Absent	Absent	Absent		6435	0	5382	1066	104	13	0	0	0	0	498	65	29	864	121	3.8	6.3	2.5	0.2	0.1	10
62055-2024	BPD 24-003 900000.00.021	DN361	Cynomolgus macaque	02/08/2024	8.5	6.48	12.8	43.9	68	19.8	29.2	0	33.5	0.0	52.5	10.4	3.5	0.1	0.0	0.0	0.0	0	Adequate	Absent	Absent	Absent	Absent		2848	0	4463	884	298	9	0	0	0	0	268	23	24	433	63	3.9	6.5	2.6	0.1	0.0	10
62055-2024	BPD 24-003 900000.00.021	DN233	Cynomolgus macaque	02/08/2024	7.0	6.13	11.1	39.3	64	18.1	28.2	0	45.9	0.0	41.1	10.0	2.9	0.1	0.0	0.0	0.0	0	Adequate	Absent	Absent	Slight	Absent		3213	0	2877	700	203	7	0	0	0	0	159	23	25	370	52	3.9	6.1	2.2	0.1	0.0	15
62055-2024	BPD 24-003 900000.00.021	DN508	Cynomolgus macaque	02/08/2024	10.4	6.61	12.9	45.0	68	19.5	28.7	0	73.3	0.0	19.7	4.3	2.7	0.0	0.0	0.0	0.0	0	Adequate	Absent	Absent	Absent	Absent		7623	0	2049	447	281	0	0	0	0	0	316	24	22	1016	110	4.3	6.8	2.5	0.2	0.1	10
62055-2024	BPD 24-003 900000.00.021	DN666	Cynomolgus macaque	02/08/2024	10.6	6.58	11.8	41.1	63	17.9	28.7	0	68.7	0.0	21.3	7.8	2.2	0.0	0.0	0.0	0.0	0	Adequate	Absent	Absent	Absent	Absent		7282	0	2258	827	233	0	0	0	0	0	289	29	21	938	63	3.6	6.7	3.1	0.1	0.0	13
[truncated: 18 more columns]

## Sheet: 0h
Study ID:	BPD 24-003 900000.00.021
Collection Date:	2024-02-28
Case Number	Group ID	Animal ID	Species	Date Sample Collected	WBC (K/uL)	RBC (M/uL)	HGB (g/dL)	HCT (%)	MCV (fL)	MCH (pg)	MCHC (g/dL)	Nucleated RBC (/100 WBC)	Neutrophil (%)	Band (%)	Lymphocytes (%)	Monocytes (%)	Eosinophils (%)	Basophils (%)	Metamyelocyte (%)	Myelocyte (%)	Promyelocyte (%)	Unclassified (%)	Platelet estimate	Polychromasia	Anisocytosis	Poikilocytosis	Heinz bodies	HEM Remarks	Neutrophil (/uL)	Band (/uL)	Lymphocyte (/uL)	Monocyte (/uL)	Eosinophil (/uL)	Basophil (/uL)	Metamyelocyte (/uL)	Myelocyte (/uL)	Promyelocyte (/uL)	Unclassified (/uL)	ALP (U/L)	ALT (U/L)	AST (U/L)	Creatine kinase (U/L)	GGT (U/L)	Albumin (g/dL)	Total Protein (g/dL)	Globulin (g/dL)	Total Bilirubin (mg/dL)	Bilirubin - Conjugated (mg/dL)	BUN (mg/dL)
62777-2024	BPD 24-003 900000.00.021 0hr	DL606	Cynomolgus macaque	2024-02-28	9	6.86	14.5	48.6	71	21.1	29.8	0	25	0	61.7	8.9	4.4	0	0	0	0	0	Adequate	Absent	Absent	Absent	Absent		2250	0	5553	801	396	0	0	0	0	0	350	12	35	944	130	3.8	6.6	2.8	0.1	0	10
62777-2024	BPD 24-003 900000.00.021 0hr	DN362	Cynomolgus macaque	2024-02-28	8.7	5.5	12	41.1	75	21.8	29.2	0	39	0	50	7	4	0	0	0	0	0	Adequate	Absent	Absent	Absent	Absent		3393	0	4350	609	348	0	0	0	0	0	518	65	36	422	129	3.9	6.7	2.8	0.2	0	8
62777-2024	BPD 24-003 900000.00.021 0hr	DN361	Cynomolgus macaque	2024-02-28	9.9	6.6	13.1	44.3	67	19.8	29.6	0	46.1	0	41.6	9	3.3	0	0	0	0	0	Adequate	Absent	Absent	Absent	Absent		4564	0	4118	891	327	0	0	0	0	0	341	19	24	455	68	4	7.1	3.1	0.1	0	10
62777-2024	BPD 24-003 900000.00.021 0hr	DN233	Cynomolgus macaque	2024-02-28	4.3	6	10.9	38.6	64	18.2	28.2	0	18.3	0	61.3	11.8	8.6	0	0	0	0	0	Adequate	Absent	Absent	Absent	Absent		787	0	2636	507	370	0	0	0	0	0	159	20	26	411	56	4	6.5	2.5	0.1	0	12
62777-2024	BPD 24-003 900000.00.021 0hr	DN508	Cynomolgus macaque	2024-02-28	4.7	6.78	13.5	47.5	70	19.9	28.4	0	37.4	0	44.1	11.9	6.4	0.2	0	0	0	0	Adequate	Absent	Absent	Absent	Absent	Giant platelets present. Platelet estimate appears adequate on the blood film.	1758	0	2073	559	301	9	0	0	0	0	303	19	27	953	103	4.4	7.3	2.9	0.2	0.1	10
62777-2024	BPD 24-003 900000.00.021 0hr	DN666	Cynomolgus macaque	2024-02-28	10.1	6.87	12.2	42	61	17.8	29	0	56.8	0	25.1	9.9	8.2	0	0	0	0	0	Adequate	Absent	Absent	Absent	Absent		5737	0	2535	1000	828	0	0	0	0	0	291	27	20	95	69	3.7	7.2	3.5	0.1	0	11
[truncated: 18 more columns]

## Sheet: 2h
Study ID:	BPD 24-003 900000.00.021
Collection Date:	2024-02-28
Case Number	Group ID	Animal ID	Species	Date Sample Collected	WBC (K/uL)	RBC (M/uL)	HGB (g/dL)	HCT (%)	MCV (fL)	MCH (pg)	MCHC (g/dL)	Nucleated RBC (/100 WBC)	Neutrophil (%)	Band (%)	Lymphocytes (%)	Monocytes (%)	Eosinophils (%)	Basophils (%)	Metamyelocyte (%)	Myelocyte (%)	Promyelocyte (%)	Unclassified (%)	Platelet estimate	Polychromasia	Anisocytosis	Poikilocytosis	Heinz bodies	HEM Remarks	Neutrophil (/uL)	Band (/uL)	Lymphocyte (/uL)	Monocyte (/uL)	Eosinophil (/uL)	Basophil (/uL)	Metamyelocyte (/uL)	Myelocyte (/uL)	Promyelocyte (/uL)	Unclassified (/uL)	ALP (U/L)	ALT (U/L)	AST (U/L)	Creatine kinase (U/L)	GGT (U/L)	Albumin (g/dL)	Total Protein (g/dL)	Globulin (g/dL)	Total Bilirubin (mg/dL)	Bilirubin - Conjugated (mg/dL)	BUN (mg/dL)
62782-2024	BPD 24-003 900000.00.021 2hr	DL606	Cynomolgus macaque	2024-02-28	31.2	7.28	15.2	51.6	71	20.9	29.5	0	91	0	7.8	0.7	0.5	0	0	0	0	0	Adequate	Absent	Absent	Absent	Absent		28392	0	2434	218	156	0	0	0	0	0	405	14	79	6716	138	3.9	6.7	2.8	0.1	0	12
62782-2024	BPD 24-003 900000.00.021 2hr	DN362	Cynomolgus macaque	2024-02-28	16.9	5.9	12.8	44.4	75	21.7	28.8	0	87.7	0	11	0.7	0.5	0.1	0	0	0	0	Adequate	Absent	Absent	Absent	Absent		14821	0	1859	118	85	17	0	0	0	0	556	69	55	1670	139	4.1	7	2.9	0.2	0.1	7
62782-2024	BPD 24-003 900000.00.021 2hr	DN361	Cynomolgus macaque	2024-02-28	22.5	6.79	13.3	46.2	68	19.6	28.8	0	95.6	0	3.9	0.2	0.3	0	0	0	0	0	Adequate	Absent	Absent	Absent	Absent	Giant platelets present. Platelet estimate appears adequate on the blood film.	21510	0	878	45	68	0	0	0	0	0	363	19	26	888	71	4.1	7.3	3.2	0.1	0	10
62782-2024	BPD 24-003 900000.00.021 2hr	DN233	Cynomolgus macaque	2024-02-28	24.3	6.06	10.9	39.2	65	18	27.8	0	95	0	4.2	0.6	0.2	0	0	0	0	0	Adequate	Absent	Absent	Absent	Absent		23085	0	1021	146	49	0	0	0	0	0	178	21	40	1411	61	4.2	6.8	2.6	0.1	0	11
62782-2024	BPD 24-003 900000.00.021 2hr	DN508	Cynomolgus macaque	2024-02-28	31.1	6.87	13.5	47.9	70	19.7	28.2	0	96.6	0	2.3	0.7	0.3	0.1	0	0	0	0	Adequate	Absent	Absent	Absent	Absent	The blood smear shows platelet clumping. Platelet estimate appears adequate on the blood film.	30043	0	715	218	93	31	0	0	0	0	313	28	57	5340	104	4.7	7.5	2.8	0.2	0.1	10
62782-2024	BPD 24-003 900000.00.021 2hr	DN666	Cynomolgus macaque	2024-02-28	26.8	6.96	12.6	43.3	62	18.1	29.1	0	96.1	0	2.5	0.4	1	0	0	0	0	0	Adequate	Absent	Absent	Absent	Absent		25755	0	670	107	268	0	0	0	0	0	306	29	37	1756	70	3.6	7.2	3.6	0.1	0	11
[truncated: 18 more columns]

## Sheet: 6h
Study ID:	BPD 24-003 900000.00.021
Collection Date:	2024-02-28
Case Number	Group ID	Animal ID	Species	Date Sample Collected	WBC (K/uL)	RBC (M/uL)	HGB (g/dL)	HCT (%)	MCV (fL)	MCH (pg)	MCHC (g/dL)	Nucleated RBC (/100 WBC)	Neutrophil (%)	Band (%)	Lymphocytes (%)	Monocytes (%)	Eosinophils (%)	Basophils (%)	Metamyelocyte (%)	Myelocyte (%)	Promyelocyte (%)	Unclassified (%)	Platelet estimate	Polychromasia	Anisocytosis	Poikilocytosis	Heinz bodies	HEM Remarks	Neutrophil (/uL)	Band (/uL)	Lymphocyte (/uL)	Monocyte (/uL)	Eosinophil (/uL)	Basophil (/uL)	Metamyelocyte (/uL)	Myelocyte (/uL)	Promyelocyte (/uL)	Unclassified (/uL)	ALP (U/L)	ALT (U/L)	AST (U/L)	Creatine kinase (U/L)	GGT (U/L)	Albumin (g/dL)	Total Protein (g/dL)	Globulin (g/dL)	Total Bilirubin (mg/dL)	Bilirubin - Conjugated (mg/dL)	BUN (mg/dL)
62779-2024	BPD 24-003 900000.00.021 6hr	DL606	Cynomolgus macaque	2024-02-28	30.4	6.87	14.4	47	68	21	30.6	0	96.9	0	2.1	0.9	0	0.1	0	0	0	0	Adequate	Absent	Absent	Absent	Absent		29458	0	638	274	0	30	0	0	0	0	379	20	111	5848	128	3.7	6.4	2.7	0.2	0.1	22
62779-2024	BPD 24-003 900000.00.021 6hr	DN362	Cynomolgus macaque	2024-02-28	15.2	5.98	12.9	43.7	73	21.6	29.5	0	93.8	0	5	1.1	0.1	0	0	0	0	0	Adequate	Absent	Absent	Absent	Absent		14258	0	760	167	15	0	0	0	0	0	516	73	75	2937	133	3.9	6.7	2.8	0.3	0.1	9
62779-2024	BPD 24-003 900000.00.021 6hr	DN361	Cynomolgus macaque	2024-02-28	19.8	6.74	13.3	44.8	67	19.7	29.7	0	97.3	0	1.7	0.9	0	0.1	0	0	0	0	Adequate	Absent	Absent	Absent	Absent		19265	0	337	178	0	20	0	0	0	0	347	22	42	2435	68	3.9	7	3.1	0.1	0	12
62779-2024	BPD 24-003 900000.00.021 6hr	DN233	Cynomolgus macaque	2024-02-28	19.8	5.76	10.5	36.8	64	18.2	28.5	0	96.2	0	2.1	1.5	0.1	0.1	0	0	0	0	Adequate	Absent	Absent	Absent	Absent		19048	0	416	297	20	20	0	0	0	0	151	26	56	1945	57	4	6.4	2.4	0.2	0.1	13
62779-2024	BPD 24-003 900000.00.021 6hr	DN508	Cynomolgus macaque	2024-02-28	31.8	6.66	13.3	44.4	67	20	30	0	96.2	0	1.8	1.9	0.1	0	0	0	0	0	Adequate	Absent	Absent	Absent	Absent		30592	0	572	604	32	0	0	0	0	0	288	38	77	4381	100	4.4	7.2	2.8	0.3	0.1	15
62779-2024	BPD 24-003 900000.00.021 6hr	DN666	Cynomolgus macaque	2024-02-28	27	6.9	12.4	41.4	60	18	30	0	96.5	0	1.2	2.1	0.1	0.1	0	0	0	0	Adequate	Absent	Absent	Absent	Absent		26055	0	324	567	27	27	0	0	0	0	274	30	55	1828	69	3.4	6.7	3.3	0.2	0	17
[truncated: 18 more columns]

## Sheet: 12h
Study ID:	BPD 24-003 900000.00.021
Collection Date:	2024-02-28
Case Number	Group ID	Animal ID	Species	Date Sample Collected	WBC (K/uL)	RBC (M/uL)	HGB (g/dL)	HCT (%)	MCV (fL)	MCH (pg)	MCHC (g/dL)	Nucleated RBC (/100 WBC)	Neutrophil (%)	Band (%)	Lymphocytes (%)	Monocytes (%)	Eosinophils (%)	Basophils (%)	Metamyelocyte (%)	Myelocyte (%)	Promyelocyte (%)	Unclassified (%)	Platelet estimate	Polychromasia	Anisocytosis	Poikilocytosis	Heinz bodies	HEM Remarks	Neutrophil (/uL)	Band (/uL)	Lymphocyte (/uL)	Monocyte (/uL)	Eosinophil (/uL)	Basophil (/uL)	Metamyelocyte (/uL)	Myelocyte (/uL)	Promyelocyte (/uL)	Unclassified (/uL)	ALP (U/L)	ALT (U/L)	AST (U/L)	Creatine kinase (U/L)	GGT (U/L)	Albumin (g/dL)	Total Protein (g/dL)	Globulin (g/dL)	Total Bilirubin (mg/dL)	Bilirubin - Conjugated (mg/dL)	BUN (mg/dL)
62778-2024	BPD 24-003 900000.00.021 12hr	DL606	Cynomolgus macaque	2024-02-28	35	6.72	14	46.3	69	20.8	30.2	0	96.2	0	2	1.7	0	0.1	0	0	0	0	Adequate	Absent	Absent	Absent	Absent		33670	0	700	595	0	35	0	0	0	0	362	36	169	7127	128	3.7	6.6	2.9	0.2	0.1	26
62778-2024	BPD 24-003 900000.00.021 12hr	DN362	Cynomolgus macaque	2024-02-28	24.2	5.87	12.7	42.8	73	21.6	29.7	0	90	0	3.8	6.2	0	0	0	0	0	0	Adequate	Absent	Absent	Absent	Absent		21780	0	920	1500	0	0	0	0	0	0	448	92	145	5369	143	4.2	7.3	3.1	0.3	0.1	13
62778-2024	BPD 24-003 900000.00.021 12hr	DN361	Cynomolgus macaque	2024-02-28	21.7	6.94	13.8	45.8	66	19.9	30.1	0	95.2	0	3.2	1.6	0	0	0	0	0	0	Adequate	Absent	Absent	Absent	Absent		20658	0	694	347	0	0	0	0	0	0	321	42	73	3645	72	4.2	7.6	3.4	0.2	0	13
62778-2024	BPD 24-003 900000.00.021 12hr	DN233	Cynomolgus macaque	2024-02-28	20.5	6.15	11.1	39.1	64	18	28.4	0	94.1	0	3.9	2	0	0	0	0	0	0	Adequate	Absent	Slight	Absent	Absent		19291	0	800	410	0	0	0	0	0	0	147	40	85	3051	62	4.3	7.1	2.8	0.2	0.1	18
62778-2024	BPD 24-003 900000.00.021 12hr	DN508	Cynomolgus macaque	2024-02-28	31.5	6.79	13.4	44.9	66	19.7	29.8	0	95	0	2.9	2.1	0	0	0	0	0	0	Adequate	Absent	Absent	Absent	Absent	The blood smear shows platelet clumping. Both the automated platelet count and platelet estimate derived from the blood smear may be falsely decreased.	29925	0	914	662	0	0	0	0	0	0	259	56	95	5580	101	4.5	7.4	2.9	0.4	0.2	16
62778-2024	BPD 24-003 900000.00.021 12hr	DN666	Cynomolgus macaque	2024-02-28	27.7	6.49	11.9	39.4	61	18.3	30.2	0	93.7	0	2.9	3.4	0	0	0	0	0	0	Adequate	Absent	Absent	Absent	Absent		25955	0	803	942	0	0	0	0	0	0	242	37	80	3074	71	3.5	7	3.5	0.2	0.1	18
[truncated: 18 more columns]

## Sheet: 1d
Study ID:	BPD 24-003 900000.00.021
Collection Date:	2024-02-29
Case Number	Group ID	Animal ID	Species	Date Sample Collected	WBC (K/uL)	RBC (M/uL)	HGB (g/dL)	HCT (%)	MCV (fL)	MCH (pg)	MCHC (g/dL)	Nucleated RBC (/100 WBC)	Neutrophil (%)	Band (%)	Lymphocytes (%)	Monocytes (%)	Eosinophils (%)	Basophils (%)	Metamyelocyte (%)	Myelocyte (%)	Promyelocyte (%)	Unclassified (%)	Platelet estimate	Polychromasia	Anisocytosis	Poikilocytosis	Heinz bodies	HEM Remarks	Neutrophil (/uL)	Band (/uL)	Lymphocyte (/uL)	Monocyte (/uL)	Eosinophil (/uL)	Basophil (/uL)	Metamyelocyte (/uL)	Myelocyte (/uL)	Promyelocyte (/uL)	Unclassified (/uL)	ALP (U/L)	ALT (U/L)	AST (U/L)	Creatine kinase (U/L)	GGT (U/L)	Albumin (g/dL)	Total Protein (g/dL)	Globulin (g/dL)	Total Bilirubin (mg/dL)	Bilirubin - Conjugated (mg/dL)	BUN (mg/dL)
62797-2024	BPD 24-003 900000.00.021	DL606	Cynomolgus macaque	2024-02-29	23.5	6.62	13.7	45.8	69	20.7	29.9	0	87.8	0	5.9	6.2	0.1	0	0	0	0	0	Decreased	Absent	Absent	Absent	Absent		20633	0	1387	1457	24	0	0	0	0	0	385	35	159	6020	123	3.6	6.9	3.3	0.3	0.1	20
62797-2024	BPD 24-003 900000.00.021	DN362	Cynomolgus macaque	2024-02-29	20.3	5.46	12	40.2	74	22	29.9	0	80.1	0	8	11.7	0.2	0	0	0	0	0	Decreased	Absent	Absent	Absent	Absent		16260	0	1624	2375	41	0	0	0	0	0	152	62	127	6693	63	3.8	6.9	3.1	0.2	0.1	25
62797-2024	BPD 24-003 900000.00.021	DN361	Cynomolgus macaque	2024-02-29	27.3	6.98	13.9	46.5	67	19.9	29.9	0	90.9	0	3.6	5.5	0	0	0	0	0	0	Adequate	Absent	Absent	Absent	Absent		24816	0	983	1502	0	0	0	0	0	0	379	85	98	3411	134	3.7	6.9	3.2	0.3	0.1	10
62797-2024	BPD 24-003 900000.00.021	DN233	Cynomolgus macaque	2024-02-29	13.9	5.85	10.6	36.8	63	18.1	28.8	0	83.9	0	7.6	8.4	0.1	0	0	0	0	0	Adequate	Absent	Absent	Absent	Absent		11662	0	1056	1168	14	0	0	0	0	0	335	42	76	4507	66	3.7	7.4	3.7	0.4	0.1	11
62797-2024	BPD 24-003 900000.00.021	DN508	Cynomolgus macaque	2024-02-29	19.8	6.54	12.9	43.4	66	19.7	29.7	0	90.3	0	4.8	4.7	0.1	0.1	0	0	0	0	Adequate	Absent	Absent	Absent	Absent		17879	0	950	931	20	20	0	0	0	0	228	60	78	3868	93	4.1	7.4	3.3	0.8	0.2	16
62797-2024	BPD 24-003 900000.00.021	DN666	Cynomolgus macaque	2024-02-29	21	6.38	11.6	38.5	60	18.2	30.1	0	85.4	0	5	9.5	0.1	0	0	0	0	0	Adequate	Absent	Absent	Absent	Absent		17934	0	1050	1995	21	0	0	0	0	0	241	40	82	2914	64	3.3	6.9	3.6	0.3	0.1	10
[truncated: 18 more columns]

## Sheet: 2d
Study ID:	BPD 24-003 900000.00.021
Collection Date:	2024-03-01
Case Number	Group ID	Animal ID	Species	Date Sample Collected	WBC (K/uL)	RBC (M/uL)	HGB (g/dL)	HCT (%)	MCV (fL)	MCH (pg)	MCHC (g/dL)	Nucleated RBC (/100 WBC)	Neutrophil (%)	Band (%)	Lymphocytes (%)	Monocytes (%)	Eosinophils (%)	Basophils (%)	Metamyelocyte (%)	Myelocyte (%)	Promyelocyte (%)	Unclassified (%)	Platelet estimate	Polychromasia	Anisocytosis	Poikilocytosis	Heinz bodies	HEM Remarks	Neutrophil (/uL)	Band (/uL)	Lymphocyte (/uL)	Monocyte (/uL)	Eosinophil (/uL)	Basophil (/uL)	Metamyelocyte (/uL)	Myelocyte (/uL)	Promyelocyte (/uL)	Unclassified (/uL)	ALP (U/L)	ALT (U/L)	AST (U/L)	Creatine kinase (U/L)	GGT (U/L)	Albumin (g/dL)	Total Protein (g/dL)	Globulin (g/dL)	Total Bilirubin (mg/dL)	Bilirubin - Conjugated (mg/dL)	BUN (mg/dL)
62923-2024	BPD 24-003 900000.00.021	DL606	Cynomolgus macaque	2024-03-01	25	5.5	11.6	41.1	75	21.1	28.2	0	61	0	32	6	1	0	0	0	0	0	Adequate	Absent	Absent	Absent	Absent	Many smudge cells are present on the blood smear. The blood smear shows platelet clumping. Both the automated platelet count and platelet estimate derived from the blood smear may be falsely decreased.	15250	0	8000	1500	250	0	0	0	0	0	410	18	61	1279	87	3	6.2	3.2	0.4	0.1	16
62923-2024	BPD 24-003 900000.00.021	DN362	Cynomolgus macaque	2024-03-01	20.8	4.96	10.8	40	81	21.8	27	0	72.3	0	9.6	17.3	0.8	0	0	0	0	0	Adequate	Absent	Slight	Slight	Absent	The blood smear shows platelet clumping. Both the automated platelet count and platelet estimate derived from the blood smear may be falsely decreased.	15038	0	1997	3598	166	0	0	0	0	0	401	63	48	1058	110	3.3	6.5	3.2	0.3	0.1	9
62923-2024	BPD 24-003 900000.00.021	DN361	Cynomolgus macaque	2024-03-01	25.7	6.24	12.5	44.9	72	20	27.8	0	77.2	0	11.3	11.4	0.1	0	0	0	0	0	Adequate	Absent	Absent	Absent	Absent		19840	0	2904	2930	26	0	0	0	0	0	356	29	48	1409	57	3.1	7	3.9	0.4	0.1	12
62923-2024	BPD 24-003 900000.00.021	DN233	Cynomolgus macaque	2024-03-01	17.7	5.43	9.8	36.6	67	18	26.8	0	68.9	0	11.8	19.1	0.1	0.1	0	0	0	0	Adequate	Absent	Slight	Slight	Absent		12195	0	2089	3381	18	18	0	0	0	0	180	48	63	2201	58	3.3	6.5	3.2	0.3	0.1	18
62923-2024	BPD 24-003 900000.00.021	DN508	Cynomolgus macaque	2024-03-01	18.7	6.06	12.1	45.1	74	20	26.8	0	81.5	0	9.9	8.5	0	0.1	0	0	0	0	Adequate	Absent	Slight	Slight	Absent	Cell counts and platelet estimate may be falsely decreased due to the presence of clots in the submitted sample. The blood smear shows platelet clumping. Both the automated platelet count and platelet estimate derived from the blood smear may be falsely decreased.	15241	0	1851	1590	0	19	0	0	0	0	227	41	40	2926	83	3.8	7.3	3.5	0.7	0.1	13
62923-2024	BPD 24-003 900000.00.021	DN666	Cynomolgus macaque	2024-03-01	17.2	5.66	10.3	37.7	67	18.2	27.3	0	57.6	0	23.3	18.8	0.2	0.1	0	0	0	0	Adequate	Absent	Slight	Slight	Absent	The blood smear shows platelet clumping. Both the automated platelet count and platelet estimate derived from the blood smear may be falsely decreased.	9907	0	4008	3234	34	17	0	0	0	0	254	44	98	4684	58	3.2	7	3.8	0.5	0.1	9
[truncated: 18 more columns]

## Sheet: 7d
Study ID:	BPD 24-003 900000.00.021
Collection Date:	2024-03-06
Case Number	Group ID	Animal ID	Species	Date Sample Collected	WBC (K/uL)	RBC (M/uL)	HGB (g/dL)	HCT (%)	MCV (fL)	MCH (pg)	MCHC (g/dL)	Nucleated RBC (/100 WBC)	Neutrophil (%)	Band (%)	Lymphocytes (%)	Monocytes (%)	Eosinophils (%)	Basophils (%)	Metamyelocyte (%)	Myelocyte (%)	Promyelocyte (%)	Unclassified (%)	Platelet estimate	Polychromasia	Anisocytosis	Poikilocytosis	Heinz bodies	HEM Remarks	Neutrophil (/uL)	Band (/uL)	Lymphocyte (/uL)	Monocyte (/uL)	Eosinophil (/uL)	Basophil (/uL)	Metamyelocyte (/uL)	Myelocyte (/uL)	Promyelocyte (/uL)	Unclassified (/uL)	ALP (U/L)	ALT (U/L)	AST (U/L)	Creatine kinase (U/L)	GGT (U/L)	Albumin (g/dL)	Total Protein (g/dL)	Globulin (g/dL)	Total Bilirubin (mg/dL)	Bilirubin - Conjugated (mg/dL)	BUN (mg/dL)
63035-2024	BPD 24-003 900000.00.021	DL606	Cynomolgus macaque	2024-03-06	35.6	4.04	8.6	28.3	70	21.3	30.4	0	76.9	0	12.5	10.4	0.1	0.1	0	0	0	0	Adequate	Absent	Slight	Absent	Absent	Fibrin strands noted on the blood smear.	27376	0	4450	3702	36	36	0	0	0	0	755	18	77	989	172	2.4	6	3.6	0.2	0	24
63035-2024	BPD 24-003 900000.00.021	DN362	Cynomolgus macaque	2024-03-06	31.1	4.15	8.8	30.6	74	21.2	28.8	0	74	0	11	15	0	0	0	0	0	0	Adequate	Absent	Absent	Absent	Absent	Fibrin strands noted on the blood smear.	23014	0	3421	4665	0	0	0	0	0	0	472	39	55	692	88	2.8	6.8	4	0.2	0	14
63035-2024	BPD 24-003 900000.00.021	DN361	Cynomolgus macaque	2024-03-06	13.4	4.58	8.9	31.1	68	19.4	28.6	0	64.7	0	23.5	11.2	0.4	0.2	0	0	0	0	Adequate	Slight	Moderate	Slight	Absent		8670	0	3149	1501	54	27	0	0	0	0	438	16	63	2623	144	2.7	7.1	4.4	0.1	0	19
[truncated: 18 more columns]

## Sheet: 8d
Study ID:	BPD 24-003 900000.00.021
Collection Date:	2024-03-07
Case Number	Group ID	Animal ID	Species	Date Sample Collected	WBC (K/uL)	RBC (M/uL)	HGB (g/dL)	HCT (%)	MCV (fL)	MCH (pg)	MCHC (g/dL)	Nucleated RBC (/100 WBC)	Neutrophil (%)	Band (%)	Lymphocytes (%)	Monocytes (%)	Eosinophils (%)	Basophils (%)	Metamyelocyte (%)	Myelocyte (%)	Promyelocyte (%)	Unclassified (%)	Platelet estimate	Polychromasia	Anisocytosis	Poikilocytosis	Heinz bodies	HEM Remarks	Neutrophil (/uL)	Band (/uL)	Lymphocyte (/uL)	Monocyte (/uL)	Eosinophil (/uL)	Basophil (/uL)	Metamyelocyte (/uL)	Myelocyte (/uL)	Promyelocyte (/uL)	Unclassified (/uL)	ALP (U/L)	ALT (U/L)	AST (U/L)	Creatine kinase (U/L)	GGT (U/L)	Albumin (g/dL)	Total Protein (g/dL)	Globulin (g/dL)	Total Bilirubin (mg/dL)	Bilirubin - Conjugated (mg/dL)	BUN (mg/dL)
63135-2024	BPD 24-003 900000.00.021	DL606	Cynomolgus macaque	2024-03-07	21.3	3.8	8	26.9	71	21.1	29.7	0	71.4	0	21.1	7.1	0.4	0	0	0	0	0	Adequate	Absent	Slight	Absent	Absent	The blood smear shows platelet clumping. Platelet estimate appears adequate on the blood film.	15208	0	4494	1512	85	0	0	0	0	0	580	13	50	1255	194	2.3	5.9	3.6	0.2	0	20
63135-2024	BPD 24-003 900000.00.021	DN362	Cynomolgus macaque	2024-03-07	23	4.01	8.5	30	75	21.2	28.3	0	61	0	32	6	1	0.1	0	0	0	0	Adequate	Absent	Slight	Absent	Absent		14030	0	7360	1380	230	23	0	0	0	0	469	44	42	467	83	2.8	7.3	4.5	0.2	0	15
63135-2024	BPD 24-003 900000.00.021	DN361	Cynomolgus macaque	2024-03-07	15	4.69	9.4	32.5	69	20	28.9	0	65.9	0	22.8	10.1	0.9	0.3	0	0	0	0	Adequate	Slight	Slight	Absent	Absent	The blood smear shows platelet clumping. Platelet estimate appears adequate on the blood film.	9885	0	3420	1515	135	45	0	0	0	0	348	18	29	524	144	2.7	7.5	4.8	0.1	0	18
[truncated: 18 more columns]
