# Supplementary material for: A stable systemic infection of methicillin-resistant Staphylococcus aureus (MRSA) in cynomolgus macaques produces extended window for therapeutic intervention
Source: Front Microbiol. 2025 Jul 14;16:1601381. doi: 10.3389/fmicb.2025.1601381 (PMC12322839; doi:10.3389/fmicb.2025.1601381)
Supplement: Supplementary file 3 [file Data_Sheet_2.xlsx]

## Sheet: P1 Outlier
File Name: C:\Users\Bio-Plex\OneDrive - Bioqual, Inc\Desktop\INTERNAL S Aureus\2024_04_08_1612_Bio-Plex_Assay1_PLATE1.rbx
Acquisition Date: 08-Apr-2024, 04:13 PM
Reader Serial Number: LX10018152423
Assay Lot: 288319-004
Standard Lot: A-2411729-000, B-282510-000
Plate ID: PLATE 1
RP1 PMT (Volts): 537.48
RP1 Target: 3719
			GM-CSF (44)	IFN-gamma (43)	IL-1B (18)	IL-10 (28)	IL-12p70 (34)	IL-13 (35)	IL-17A (36)	IL-18 (66)	IL-2 (19)	IL-23 (63)	IL-4 (20)	IL-5 (21)	IL-6 (25)	TNF-A (45)	BLC (15)	EOTAXIN (33)	IL-8 (27)	IP-10 (22)	I-TAC (46)	MCP-1 (51)	MIG (54)	MIP-1A (12)	MIP-1B (47)	SDF-1A (13)	CD40-LIGAND (74)	G-CSF/CSF-3 (42)	IFN-A (48)	IL-1RA (38)	IL-15 (65)	IL-7 (26)	BDNF (57)	bNGF (55)	FGF-2 (75)	PDGF-BB (77)	SCF (39)	VEGF-A (78)	VEGF-D (53)
Type	Well	Description	Outlier	Outlier	Outlier	Outlier	Outlier	Outlier	Outlier	Outlier	Outlier	Outlier	Outlier	Outlier	Outlier	Outlier	Outlier	Outlier	Outlier	Outlier	Outlier	Outlier	Outlier	Outlier	Outlier	Outlier	Outlier	Outlier	Outlier	Outlier	Outlier	Outlier	Outlier	Outlier	Outlier	Outlier	Outlier	Outlier	Outlier
B	A3,B3	Blank	0	0	0	0	0	0	0	0	0	0	0	0	0	0	0	0	0	0	0	0	0	0	0	0	0	0	0	0	0	0	0	0	0	0	0	0	0
S1	A1,B1	S1	1	0	0	1	0	0	0	0	1	0	0	0	0	0	2	0	0	0	0	2	0	1	1	0	0	1	0	0	0	0	1	0	0	0	0	0	0
S2	C1,D1	S2	0	0	0	2	2	0	0	0	0	0	2	2	0	0	0	2	0	0	0	2	0	0	0	0	0	0	2	0	0	2	0	0	2	0	2	2	2
S3	E1,F1	S3	0	0	0	0	0	0	0	0	0	0	0	0	0	0	0	0	0	0	0	0	0	0	0	0	0	0	0	0	0	0	0	0	0	0	0	0	0
S4	G1,H1	S4	0	0	0	0	0	0	0	0	0	0	0	0	0	0	0	0	0	0	0	0	0	0	0	0	0	0	0	0	0	0	0	0	0	0	0	0	0
S5	A2,B2	S5	0	0	0	0	0	0	0	0	0	0	0	2	0	0	0	0	0	0	0	0	0	0	0	0	0	0	0	0	0	0	0	0	0	0	0	0	0
S6	C2,D2	S6	0	0	0	0	0	0	0	0	0	0	0	0	0	0	0	0	0	0	0	0	0	0	0	0	0	0	0	0	0	0	0	0	0	0	0	0	0
S7	E2,F2	S7	1	0	0	0	0	1	1	0	0	1	0	0	1	0	1	1	1	1	1	1	0	0	1	1	1	0	0	0	1	1	0	0	1	1	0	0	0
S8	G2,H2	S8	1	1	0	1	1	1	1	1	1	1	0	1	1	1	1	1	1	1	1	1	1	0	1	1	1	0	1	0	1	1	1	0	1	1	1	0	0
X1	C3,D3	DL606 02/08	0	0	0	0	0	0	0	0	0	0	0	0	0	0	0	0	0	0	0	0	0	0	0	0	0	0	0	0	0	0	0	0	0	0	0	0	0
X2	E3,F3	DL606 02/28 0H	0	0	0	0	0	0	0	0	0	0	0	0	0	0	0	0	0	0	0	0	0	0	0	0	0	0	0	0	0	0	0	0	0	0	0	0	0
X3	G3,H3	DL606 02/28 2H	0	0	0	0	0	0	0	0	0	0	0	0	0	0	0	0	0	0	0	0	0	0	0	0	0	0	0	0	0	0	0	0	0	0	0	0	0
X4	A4,B4	DL606 02/28 6H	0	0	0	0	0	0	0	0	0	0	0	0	0	0	0	0	0	0	0	0	0	0	0	0	0	0	0	0	0	0	0	0	0	0	0	0	0
X5	C4,D4	DL606 02/28 12H	0	0	0	0	0	0	0	0	0	0	0	0	0	0	0	0	0	0	0	0	0	0	0	0	0	0	0	0	0	0	0	0	0	0	0	0	0
X6	E4,F4	DL606 02/29 24H	0	0	0	0	0	0	0	0	0	0	0	0	0	0	0	0	0	0	0	0	0	0	0	0	0	0	0	0	0	0	0	0	0	0	0	0	0
X7	G4,H4	DL606 03/01 48H	0	0	0	0	0	0	0	0	0	0	0	0	0	0	0	0	0	0	0	0	0	0	0	0	0	0	0	0	0	0	0	0	0	0	0	0	0
X8	A5,B5	DL606 03/06	0	0	0	0	0	0	0	0	0	0	0	0	0	0	0	0	0	0	0	0	0	0	0	0	0	0	0	0	0	0	0	0	0	0	0	0	0
X9	C5,D5	DL606 03/07	0	0	0	0	0	0	0	0	0	0	0	0	0	0	0	0	0	0	0	0	0	0	0	0	0	0	0	0	0	0	0	0	0	0	0	0	0
X10	E5,F5	DN233 02/08	0	0	0	0	0	0	0	0	0	0	0	0	0	0	0	0	0	0	0	0	0	0	0	0	0	0	0	0	0	0	0	0	0	0	0	0	0
X11	G5,H5	DN233 02/28 0H	0	0	0	0	0	0	0	0	0	0	0	0	0	0	0	0	0	0	0	0	0	0	0	0	0	0	0	0	0	0	0	0	0	0	0	0	0
X12	A6,B6	DN233 02/28 2H	0	0	0	0	0	0	0	0	0	0	0	0	0	0	0	0	0	0	0	0	0	0	0	0	0	0	0	0	0	0	0	0	0	0	0	0	0
X13	C6,D6	DN233 02/28 6H	0	0	0	0	0	0	0	0	0	0	0	0	0	0	0	0	0	0	0	0	0	0	0	0	0	0	0	0	0	0	0	0	0	0	0	0	0
X14	E6,F6	DN233 02/28 12H	0	0	0	0	0	0	0	0	0	0	0	0	0	0	0	0	0	0	0	0	0	0	0	0	0	0	0	0	0	0	0	0	0	0	0	0	0
X15	G6,H6	DN233 02/29 24H	0	0	0	0	0	0	0	0	0	0	0	0	0	0	0	0	0	0	0	0	0	0	0	0	0	0	0	0	0	0	0	0	0	0	0	0	0
X16	A7,B7	DN233 03/01 48H	0	0	0	0	0	0	0	0	0	0	0	0	0	0	0	0	0	0	0	0	0	0	0	0	0	0	0	0	0	0	0	0	0	0	0	0	0
X17	C7,D7	DN361 02/08	0	0	0	0	0	0	0	0	0	0	0	0	0	0	0	0	0	0	0	0	0	0	0	0	0	0	0	0	0	0	0	0	0	0	0	0	0
X18	E7,F7	DN361 02/28 0H	0	0	0	0	0	0	0	0	0	0	0	0	0	0	0	0	0	0	0	0	0	0	0	0	0	0	0	0	0	0	0	0	0	0	0	0	0
X19	G7,H7	DN361 02/28 2H	0	0	0	0	0	0	0	0	0	0	0	0	0	0	0	0	0	0	0	0	0	0	0	0	0	0	0	0	0	0	0	0	0	0	0	0	0
X20	A8,B8	DN361 02/28 6H	0	0	0	0	0	0	0	0	0	0	0	0	0	0	0	0	0	0	0	0	0	0	0	0	0	0	0	0	0	0	0	0	0	0	0	0	0
X21	C8,D8	DN361 02/28 12H	0	0	0	0	0	0	0	0	0	0	0	0	0	0	0	0	0	0	0	0	0	0	0	0	0	0	0	0	0	0	0	0	0	0	0	0	0
X22	E8,F8	DN361 02/29 24H	0	0	0	0	0	0	0	0	0	0	0	0	0	0	0	0	0	0	0	0	0	0	0	0	0	0	0	0	0	0	0	0	0	0	0	0	0
X23	G8,H8	DN361 03/01 48H	0	0	0	0	0	0	0	0	0	0	0	0	0	0	0	0	0	0	0	0	0	0	0	0	0	0	0	0	0	0	0	0	0	0	0	0	0
X24	A9,B9	DN361 03/06	0	0	0	0	0	0	0	0	0	0	0	0	0	0	0	0	0	0	0	0	0	0	0	0	0	0	0	0	0	0	0	0	0	0	0	0	0
X25	C9,D9	DN361 03/07	0	0	0	0	0	0	0	0	0	0	0	0	0	0	0	0	0	0	0	0	0	0	0	0	0	0	0	0	0	0	0	0	0	0	0	0	0
X26	E9,F9	DN362 02/08	0	0	0	0	0	0	0	0	0	0	0	0	0	0	0	0	0	0	0	0	0	0	0	0	0	0	0	0	0	0	0	0	0	0	0	0	0
X27	G9,H9	DN362 02/28 0H	0	0	0	0	0	0	0	0	0	0	0	0	0	0	0	0	0	0	0	0	0	0	0	0	0	0	0	0	0	0	0	0	0	0	0	0	0
X28	A10,B10	DN362 02/28 2H	0	0	0	0	0	0	0	0	0	0	0	0	0	0	0	0	0	0	0	0	0	0	0	0	0	0	0	0	0	0	0	0	0	0	0	0	0
X29	C10,D10	DN362 02/28 6H	0	0	0	0	0	0	0	0	0	0	0	0	0	0	0	0	0	0	0	0	0	0	0	0	0	0	0	0	0	0	0	0	0	0	0	0	0
X30	E10,F10	DN362 02/28 12H	0	0	0	0	0	0	0	0	0	0	0	0	0	0	0	0	0	0	0	0	0	0	0	0	0	0	0	0	0	0	0	0	0	0	0	0	0
X31	G10,H10	DN362 02/29 24H	0	0	0	0	0	0	0	0	0	0	0	0	0	0	0	0	0	0	0	0	0	0	0	0	0	0	0	0	0	0	0	0	0	0	0	0	0
X32	A11,B11	DN362 03/01 48H	0	0	0	0	0	0	0	0	0	0	0	0	0	0	0	0	0	0	0	0	0	0	0	0	0	0	0	0	0	0	0	0	0	0	0	0	0
X33	C11,D11	DN362 03/06	0	0	0	0	0	0	0	0	0	0	0	0	0	0	0	0	0	0	0	0	0	0	0	0	0	0	0	0	0	0	0	0	0	0	0	0	0
X34	E11,F11	DN362 03/07	0	0	0	0	0	0	0	0	0	0	0	0	0	0	0	0	0	0	0	0	0	0	0	0	0	0	0	0	0	0	0	0	0	0	0	0	0
*** = Value not available; --- = Designated as an outlier
*Value = Value extrapolated beyond standard range
OOR = Out of Range; OOR> = Out of Range Above; OOR< = Out of Range Below
Exp Conc = Expected Concentration; Obs Conc = Observed Concentration

## Sheet: P1 FI
File Name: C:\Users\Bio-Plex\OneDrive - Bioqual, Inc\Desktop\INTERNAL S Aureus\2024_04_08_1612_Bio-Plex_Assay1_PLATE1.rbx
Acquisition Date: 08-Apr-2024, 04:13 PM
Reader Serial Number: LX10018152423
Assay Lot: 288319-004
Standard Lot: A-2411729-000, B-282510-000
Plate ID: PLATE 1
RP1 PMT (Volts): 537.48
RP1 Target: 3719
			GM-CSF (44)	IFN-gamma (43)	IL-1B (18)	IL-10 (28)	IL-12p70 (34)	IL-13 (35)	IL-17A (36)	IL-18 (66)	IL-2 (19)	IL-23 (63)	IL-4 (20)	IL-5 (21)	IL-6 (25)	TNF-A (45)	BLC (15)	EOTAXIN (33)	IL-8 (27)	IP-10 (22)	I-TAC (46)	MCP-1 (51)	MIG (54)	MIP-1A (12)	MIP-1B (47)	SDF-1A (13)	CD40-LIGAND (74)	G-CSF/CSF-3 (42)	IFN-A (48)	IL-1RA (38)	IL-15 (65)	IL-7 (26)	BDNF (57)	bNGF (55)	FGF-2 (75)	PDGF-BB (77)	SCF (39)	VEGF-A (78)	VEGF-D (53)
Type	Well	Description	FI	FI	FI	FI	FI	FI	FI	FI	FI	FI	FI	FI	FI	FI	FI	FI	FI	FI	FI	FI	FI	FI	FI	FI	FI	FI	FI	FI	FI	FI	FI	FI	FI	FI	FI	FI	FI
B	A3,B3	Blank	6	14.5	22	78.8	8.5	22.8	28.5	6	23.5	203.5	8	22.5	16.5	23.5	9.5	24	69.3	46.3	79.8	9.5	67	25.5	136.5	37.5	110.5	18.5	24.8	17	7.5	10	36	8	16	6.5	9	143.3	5
S1	A1,B1	S1	---	12273	6468.5	---	14142.5	14721	5608.8	3493.8	---	7622	14539.5	4066.3	6387.5	11366.5	9092	13109	8740.3	9873	16935	18888	6994.3	---	---	2200.5	6405.5	---	12984	8165.5	13561	7284.8	---	3644.8	5539.5	4046.5	10980.3	11236.5	6788
S2	C1,D1	S2	10135.8	5547	3044.5	6646	9472	8469	4623.8	2776	7546.5	3273	3089.5	1648	4260	6297.3	5762.5	8689	4989	4839.8	9118.5	12593	6006.5	6984.3	9745.5	1465.5	4525.8	4867.3	8881	4760.5	9179.8	1494	3116	1013.3	656	1025.5	2015	1955	948
S3	E1,F1	S3	3589	1463.8	966.3	4664.8	4517	3338.3	1601.3	1351.3	3125.3	1517	1935.8	1063.8	1727	3053.5	2143.5	2720.3	2210.8	2020.8	4109	4425.3	3340.5	4069.5	5290	739	2278.3	2191.3	3081	1421.5	1636.8	633.8	1378	439.8	176.5	266.5	787.3	1087.5	356.5
S4	G1,H1	S4	391.5	299.5	239.5	1228	1424	513.3	333.5	313.3	581	466.5	350.5	213.5	277	753.5	354.3	417	582	413	922.5	627	917.5	857	1336	193.5	546.5	252	766.5	195.3	129	119.5	363.3	87.3	37.5	53.5	149.3	347	49
S5	A2,B2	S5	43.5	62	61.3	265.8	288	71.3	78.5	62	107.5	263	61	68	54	161.5	23.5	69.8	154.5	68.3	214	57.5	218.5	125	285	62	172.3	36	133.5	39	22.5	27	92.5	22	20	14.5	33	184	13
S6	C2,D2	S6	14	24.5	30.5	132	69.8	31.3	40.3	17.5	40.5	221.3	17.5	26.5	23.3	50	6.3	32	87.8	36	113.3	14.5	95.3	48	153.5	40.5	101	12.5	51.8	18.5	10.5	13	47.5	11.5	17.5	8.5	15.5	151	7
S7	E2,F2	S7	---	15	22	92.5	12.5	---	---	7.8	20.3	---	7.5	16	---	29.5	---	---	---	---	---	---	62	31	---	---	---	7	27.8	13.5	---	---	29.5	7.5	---	---	9.3	121	5.5
S8	G2,H2	S8	---	---	21	---	---	---	---	---	---	---	7.5	---	---	---	---	---	---	---	---	---	---	28.5	---	---	---	8.5	---	17	---	---	---	8.5	---	---	---	142.5	5.3
X1	C3,D3	DL606 02/08	4	29	11.8	67	6.5	8.5	5.5	7.3	12.5	4	15.5	9	5.5	12.8	122.8	2664.3	332.8	10.5	45.5	819.3	35	20	328	183.3	118.3	13.5	26.8	22.3	9	13	12	27.8	10	71	20	43	8.8
X2	E3,F3	DL606 02/28 0H	4.5	33.8	13	117.8	9	9.3	5	12.3	12.5	5	18	12	8	23	203.5	1798.8	169.5	6.8	21.5	573	22.3	16.5	180.5	135	94.5	31	22.5	26.8	9.5	8	10	22.8	9.8	48	14.8	31	6.5
X3	G3,H3	DL606 02/28 2H	4.5	22	13.8	107	8	11	6	11	8.8	3.5	14.8	12	44.3	35.3	216.8	1717.5	111.3	81	33	6145	92	143	1069.5	123.5	73	38.5	17.8	60	7	7	10	17.3	10.5	68.8	14	52.8	5
X4	A4,B4	DL606 02/28 6H	4	68.8	10	91.8	8	8.5	5.5	9.3	6.5	4.5	12.8	18.3	281.8	66	267.8	918	124	110.3	332.5	12984.5	110.3	175.8	443.8	80.3	56.3	2520	12	554	6	6.5	6.5	13	10	30.5	8.5	101.3	5.5
X5	C4,D4	DL606 02/28 12H	4.5	42	7.5	91.5	7.5	9.3	4.5	11	6.3	4.5	12.8	13.3	50.3	32	244.3	332	97.3	36.8	147.8	1254.8	58.5	54.8	357	59.3	37.8	141.5	11.8	277.3	6	5.5	7.5	17	9	44.8	10	65	6
X6	E4,F4	DL606 02/29 24H	4	26	10	115	7.8	10	5	12	8	5	14	14	22	24.5	237.5	562.5	105.5	13	28.3	526.5	27.5	25	286.8	72.3	32.5	64	15.5	88.5	7	6	8.8	14.5	10.5	55.5	10.5	43.5	6
X7	G4,H4	DL606 03/01 48H	4.5	22.5	10.5	70.5	7	8	4	6.5	7	4.3	14.5	10	19.5	21.8	162.5	652	113.5	8	15.5	369.3	16.5	15	348.5	74.8	28.8	37	12.5	145.5	6	5	6.5	14.5	8	18.8	10.5	88.5	5
X8	A5,B5	DL606 03/06	4	28	8	67	7	8	4.5	9	6.5	4.5	13.5	8.5	11.5	21.5	167	818.5	105.5	7	36.5	333.5	17	22.5	273	88	48.5	40.8	15.8	85.5	6	5.5	8.5	14.5	11	24.5	8	66	5
X9	C5,D5	DL606 03/07	4	41.3	13.5	71.5	8	8	4.5	6.5	10	4	13.5	6.8	10.8	20.5	106.5	1348	107.8	15.5	52.8	1452.5	28	31.5	352	95	43.8	21.5	26	43.3	7.5	6	5.5	14.5	8.5	13.5	11.3	65	5.3
X10	E5,F5	DN233 02/08	4.5	10.5	4.8	30.5	5	5	7.5	9.3	4	4.5	9	14	5	5.5	40.8	300.5	591	8.5	119	633.5	53.5	87	415	202	233	8	9	6.5	5	23.5	108.8	18.3	27.5	66	6.3	72.5	4.8
X11	G5,H5	DN233 02/28 0H	4	6	4.5	35.5	4.5	5.5	6	6	4.5	5.8	8	11	4.5	7	32.8	349.3	1033.5	8.5	86.5	390	43.5	51.5	342.5	221.5	193	6.5	7.3	6.5	5	22.5	89.8	13	18.5	42.8	6.5	48.5	4.5
X12	A6,B6	DN233 02/28 2H	6	7	5	34.8	5	5	9.5	8.5	4.5	4.5	14.3	8.3	129.8	23.5	49	399.5	907.8	141.5	167.5	9217.5	155	241.3	1564.8	184.3	110.5	15	8.3	29.3	5	29	73.3	11.5	11.8	71.5	6.5	49.5	4.5
X13	C6,D6	DN233 02/28 6H	5	87.3	4.8	34.8	5	4.5	7.5	8.5	4	4.5	9.8	11	190.5	33.5	48.8	203	300.5	110.3	2392	5089.5	146	206.8	847.3	154.3	133.3	561	8.5	461.3	5	18	37.5	11.5	19	46	5.5	234.3	5
X14	E6,F6	DN233 02/28 12H	3.5	39	3.5	17.3	4	5	4.5	5.5	4	4	5.5	9	9.3	7.5	18	70	157.3	11.5	707.8	653	37	52	448	75.3	73.5	37.8	6.8	156.5	4.5	8.3	18	9.3	12.5	33.5	4.5	49	4.5
X15	G6,H6	DN233 02/29 24H	4.5	11	4.5	34.5	4.5	6	9	10.5	4.5	4.5	9.5	9.8	11	7.5	37.8	205.5	619	13.3	553.5	721	58	55	742	157.3	100	23.5	8.3	93.3	5	17.5	40.5	13	17	55	5.5	75	4
X16	A7,B7	DN233 03/01 48H	4.5	7	6.8	29.3	5	6	6.5	12	4.8	6	13	8	34.8	11.8	40.3	133.3	431.3	7.5	89.5	221.8	31.5	36.5	373	142.8	91.5	31.8	11	148.3	6.5	13.5	23	12.5	16.5	26	5.8	101	7.3
X17	C7,D7	DN361 02/08	4.5	10	4	15.5	5.5	6.5	5.3	9.8	6.8	5	9	8.5	4.5	8	58.5	2496.3	478	7	95.5	809.5	50	28.8	575.3	143.5	121.5	7.5	10.5	8.8	5.5	9.5	25.5	18.5	13	116.8	29.5	87	6.5
X18	E7,F7	DN361 02/28 0H	4.5	5	4	15.5	5	7	5.5	8	5.5	4.5	10	5.8	4	8	52	1403	324.5	7	61	543	37	21.5	378	99.5	98	7	9.5	7	5	6.5	20.8	17	12.5	96.5	22.8	64.5	6
X19	G7,H7	DN361 02/28 2H	5	6	4.5	14.5	5.3	5.5	6	12.8	5.5	4.5	13	14.5	71.8	40	95.5	1411.3	223.5	83.8	103.3	12901.8	136	216	1623.5	101.5	60.3	27	10.8	126.8	5.5	9	16.5	15.3	12	109.8	13	79	6
X20	A8,B8	DN361 02/28 6H	6.5	33.3	6	16	6	5.5	9	9.8	6.5	7.5	12.5	8	139.5	37.8	119.3	1093.3	133	99.3	997	12721	135	196.5	812	76.5	52	776	6.5	720.3	6.5	8.5	17.5	13	13.3	66.5	12	192.8	5.5
X21	C8,D8	DN361 02/28 12H	3.8	21	4.5	15.5	5	5	5	8.5	4.5	4	9.5	9.3	7.5	7.5	101.8	848.8	51.3	15.5	393.3	936.5	42	33	381.8	46	36	53.8	7	226	5	6.5	11	13.8	11	65	7	43.5	5
X22	E8,F8	DN361 02/29 24H	4	5	3.5	12.8	5	5.5	5	11	4.8	4	9.5	13	19.8	11.5	90.5	341.5	56.5	6.5	50.8	299	18.5	17.5	221.3	43.5	31.3	22.5	8.3	30.5	5	6	9.3	11	12.3	68.3	6.5	42.3	5
X23	G8,H8	DN361 03/01 48H	3.5	4.5	3.5	11.5	5.5	6	4	7	4.5	4.5	8.5	9.5	14	9	101.8	263.3	90	4	11.5	138	13.5	12	159.3	37	35	12	7.3	24	4.8	5	7.5	8.5	9.5	23.8	7.5	58	5
X24	A9,B9	DN361 03/06	5.5	8	5.5	14.3	6.5	7	9	11	8.5	6.8	12.3	5.8	8	8.3	57.5	1090.3	626.3	12.8	123.8	575.5	50.5	46	348.3	144.8	104	12	12.3	21.3	7.5	13.5	23.8	15	24.5	65.3	15.5	265.3	7.3
X25	C9,D9	DN361 03/07	5.5	9	5.5	15.5	7	6	6.8	10	7.5	5.3	11	5.5	8	8.3	60.8	1344	591.3	10	135.8	663.3	55	52.5	378.3	156.8	48	10.8	13.8	21.5	6	12.5	16.5	22.5	11.5	69.3	17.5	173.3	7.5
X26	E9,F9	DN362 02/08	3.5	5.5	4	18.8	4	5	4.5	4	5.5	4	6	4.5	4	5.5	20	1088.3	54.3	5	19	199.5	16	10	134	82.5	48.8	4	7	7	4.5	6.5	6	7.5	7.5	14	21.5	29	4.5
X27	G9,H9	DN362 02/28 0H	4	7	4.3	31	4	5.3	5.5	5	4.5	3.5	6.8	7	4	6.8	24.3	1556.3	101.5	6.5	27	224.3	16	9.5	146.5	128.5	66	6	7.5	7	5	5	5.5	12.3	11	27	16.5	25.5	5
X28	A10,B10	DN362 02/28 2H	5	8.8	7.5	29.5	4.5	6	7	6.8	4.3	5	7.5	8	22.5	30	57	1850.8	83.8	88.5	58	4898.5	118	164.8	1434.5	140	80.8	8.5	7.3	26	5	5.3	7.5	9	12	26.5	30.5	40.5	4.5
X29	C10,D10	DN362 02/28 6H	4.5	29.8	5	22.8	4.5	4.5	8	7.5	3.5	4.5	7.5	15.3	147.3	52	34.5	1015.5	74	88	228.3	7677.8	94	134.8	329.5	80	30.8	900.5	6.5	369	5	5	5.5	7.5	10	19.5	13	29.5	4
X30	E10,F10	DN362 02/28 12H	5	14.5	4	22	5.5	5.5	6.5	8.5	4.8	6	6.8	12.3	11.8	8	46.5	411	17	11	48.5	308	17	18.5	130.5	50.5	28	100.3	6.5	241.5	5.5	6	7	7.5	11.5	19	10.3	16	6.3
X31	G10,H10	DN362 02/29 24H	3.5	6.5	4	19.5	4.5	4	5.8	5.8	4	4	6	9	6.5	7.5	26.8	433.5	39.5	6.5	12.8	150.8	11.5	11.5	181.8	65.8	28.3	15	7	38	4.5	4.5	7.3	7.8	11	21.3	9.5	19	3.8
X32	A11,B11	DN362 03/01 48H	4	4.5	5	23.5	4.5	5.5	4.5	4.5	4	4.5	5.5	7.5	8.3	9.5	15.3	330.5	54.5	4.5	9.5	80	10	7.5	128.8	72.8	43.5	7.5	7	31	4.5	5	6.5	7.8	9	10	12.5	28.5	4
X33	C11,D11	DN362 03/06	4.3	8.5	7	36	5	7.5	6	5.3	6	4.8	6	8	10.5	10.5	9	334	149.5	4.5	23.8	138	15.5	10.5	135.3	148	121	9	8	73	5	6.5	10.3	9	30.3	15	21.5	153.5	4.5
X34	E11,F11	DN362 03/07	5	10.5	7.5	32.3	5	6.5	6.5	6	6.5	5.5	7.5	5.8	8.8	10.8	16.8	947	342.5	5	45.5	205	21.3	13.5	219.3	178	97.8	7.3	11	19.8	5	9	10.5	10.5	14.5	25	24	176	6
*** = Value not available; --- = Designated as an outlier
*Value = Value extrapolated beyond standard range
OOR = Out of Range; OOR> = Out of Range Above; OOR< = Out of Range Below
Exp Conc = Expected Concentration; Obs Conc = Observed Concentration

## Sheet: P1 FI - Bkgd
File Name: C:\Users\Bio-Plex\OneDrive - Bioqual, Inc\Desktop\INTERNAL S Aureus\2024_04_08_1612_Bio-Plex_Assay1_PLATE1.rbx
Acquisition Date: 08-Apr-2024, 04:13 PM
Reader Serial Number: LX10018152423
Assay Lot: 288319-004
Standard Lot: A-2411729-000, B-282510-000
Plate ID: PLATE 1
RP1 PMT (Volts): 537.48
RP1 Target: 3719
			GM-CSF (44)	IFN-gamma (43)	IL-1B (18)	IL-10 (28)	IL-12p70 (34)	IL-13 (35)	IL-17A (36)	IL-18 (66)	IL-2 (19)	IL-23 (63)	IL-4 (20)	IL-5 (21)	IL-6 (25)	TNF-A (45)	BLC (15)	EOTAXIN (33)	IL-8 (27)	IP-10 (22)	I-TAC (46)	MCP-1 (51)	MIG (54)	MIP-1A (12)	MIP-1B (47)	SDF-1A (13)	CD40-LIGAND (74)	G-CSF/CSF-3 (42)	IFN-A (48)	IL-1RA (38)	IL-15 (65)	IL-7 (26)	BDNF (57)	bNGF (55)	FGF-2 (75)	PDGF-BB (77)	SCF (39)	VEGF-A (78)	VEGF-D (53)
Type	Well	Description	FI - Bkgd	FI - Bkgd	FI - Bkgd	FI - Bkgd	FI - Bkgd	FI - Bkgd	FI - Bkgd	FI - Bkgd	FI - Bkgd	FI - Bkgd	FI - Bkgd	FI - Bkgd	FI - Bkgd	FI - Bkgd	FI - Bkgd	FI - Bkgd	FI - Bkgd	FI - Bkgd	FI - Bkgd	FI - Bkgd	FI - Bkgd	FI - Bkgd	FI - Bkgd	FI - Bkgd	FI - Bkgd	FI - Bkgd	FI - Bkgd	FI - Bkgd	FI - Bkgd	FI - Bkgd	FI - Bkgd	FI - Bkgd	FI - Bkgd	FI - Bkgd	FI - Bkgd	FI - Bkgd	FI - Bkgd
B	A3,B3	Blank	6	14.5	22	78.8	8.5	22.8	28.5	6	23.5	203.5	8	22.5	16.5	23.5	9.5	24	69.3	46.3	79.8	9.5	67	25.5	136.5	37.5	110.5	18.5	24.8	17	7.5	10	36	8	16	6.5	9	143.3	5
S1	A1,B1	S1	---	12258.5	6446.5	---	14134	14698.3	5580.3	3487.8	---	7418.5	14531.5	4043.8	6371	11343	9082.5	13085	8671	9826.8	16855.3	18878.5	6927.3	---	---	2163	6295	---	12959.3	8148.5	13553.5	7274.8	---	3636.8	5523.5	4040	10971.3	11093.3	6783
S2	C1,D1	S2	10129.8	5532.5	3022.5	6567.3	9463.5	8446.3	4595.3	2770	7523	3069.5	3081.5	1625.5	4243.5	6273.8	5753	8665	4919.8	4793.5	9038.8	12583.5	5939.5	6958.8	9609	1428	4415.3	4848.8	8856.3	4743.5	9172.3	1484	3080	1005.3	640	1019	2006	1811.8	943
S3	E1,F1	S3	3583	1449.3	944.3	4586	4508.5	3315.5	1572.8	1345.3	3101.8	1313.5	1927.8	1041.3	1710.5	3030	2134	2696.3	2141.5	1974.5	4029.3	4415.8	3273.5	4044	5153.5	701.5	2167.8	2172.8	3056.3	1404.5	1629.3	623.8	1342	431.8	160.5	260	778.3	944.3	351.5
S4	G1,H1	S4	385.5	285	217.5	1149.3	1415.5	490.5	305	307.3	557.5	263	342.5	191	260.5	730	344.8	393	512.8	366.8	842.8	617.5	850.5	831.5	1199.5	156	436	233.5	741.8	178.3	121.5	109.5	327.3	79.3	21.5	47	140.3	203.8	44
S5	A2,B2	S5	37.5	47.5	39.3	187	279.5	48.5	50	56	84	59.5	53	45.5	37.5	138	14	45.8	85.3	22	134.3	48	151.5	99.5	148.5	24.5	61.8	17.5	108.8	22	15	17	56.5	14	4	8	24	40.8	8
S6	C2,D2	S6	8	10	8.5	53.3	61.3	8.5	11.8	11.5	17	17.8	9.5	4	6.8	26.5	-3.3	8	18.5	-10.3	33.5	5	28.3	22.5	17	3	-9.5	-6	27	1.5	3	3	11.5	3.5	1.5	2	6.5	7.8	2
S7	E2,F2	S7	---	0.5	0	13.8	4	---	---	1.8	-3.3	---	-0.5	-6.5	---	6	---	---	---	---	---	---	-5	5.5	---	---	---	-11.5	3	-3.5	---	---	-6.5	-0.5	---	---	0.3	-22.3	0.5
S8	G2,H2	S8	---	---	-1	---	---	---	---	---	---	---	-0.5	---	---	---	---	---	---	---	---	---	---	3	---	---	---	-10	---	0	---	---	---	0.5	---	---	---	-0.8	0.3
X1	C3,D3	DL606 02/08	-2	14.5	-10.3	-11.8	-2	-14.3	-23	1.3	-11	-199.5	7.5	-13.5	-11	-10.8	113.3	2640.3	263.5	-35.8	-34.3	809.8	-32	-5.5	191.5	145.8	7.8	-5	2	5.3	1.5	3	-24	19.8	-6	64.5	11	-100.3	3.8
X2	E3,F3	DL606 02/28 0H	-1.5	19.3	-9	39	0.5	-13.5	-23.5	6.3	-11	-198.5	10	-10.5	-8.5	-0.5	194	1774.8	100.3	-39.5	-58.3	563.5	-44.8	-9	44	97.5	-16	12.5	-2.3	9.8	2	-2	-26	14.8	-6.3	41.5	5.8	-112.3	1.5
X3	G3,H3	DL606 02/28 2H	-1.5	7.5	-8.3	28.3	-0.5	-11.8	-22.5	5	-14.8	-200	6.8	-10.5	27.8	11.8	207.3	1693.5	42	34.8	-46.8	6135.5	25	117.5	933	86	-37.5	20	-7	43	-0.5	-3	-26	9.3	-5.5	62.3	5	-90.5	0
X4	A4,B4	DL606 02/28 6H	-2	54.3	-12	13	-0.5	-14.3	-23	3.3	-17	-199	4.8	-4.3	265.3	42.5	258.3	894	54.8	64	252.8	12975	43.3	150.3	307.3	42.8	-54.3	2501.5	-12.8	537	-1.5	-3.5	-29.5	5	-6	24	-0.5	-42	0.5
X5	C4,D4	DL606 02/28 12H	-1.5	27.5	-14.5	12.8	-1	-13.5	-24	5	-17.3	-199	4.8	-9.3	33.8	8.5	234.8	308	28	-9.5	68	1245.3	-8.5	29.3	220.5	21.8	-72.8	123	-13	260.3	-1.5	-4.5	-28.5	9	-7	38.3	1	-78.3	1
X6	E4,F4	DL606 02/29 24H	-2	11.5	-12	36.3	-0.8	-12.8	-23.5	6	-15.5	-198.5	6	-8.5	5.5	1	228	538.5	36.3	-33.3	-51.5	517	-39.5	-0.5	150.3	34.8	-78	45.5	-9.3	71.5	-0.5	-4	-27.3	6.5	-5.5	49	1.5	-99.8	1
X7	G4,H4	DL606 03/01 48H	-1.5	8	-11.5	-8.3	-1.5	-14.8	-24.5	0.5	-16.5	-199.3	6.5	-12.5	3	-1.8	153	628	44.3	-38.3	-64.3	359.8	-50.5	-10.5	212	37.3	-81.8	18.5	-12.3	128.5	-1.5	-5	-29.5	6.5	-8	12.3	1.5	-54.8	0
X8	A5,B5	DL606 03/06	-2	13.5	-14	-11.8	-1.5	-14.8	-24	3	-17	-199	5.5	-14	-5	-2	157.5	794.5	36.3	-39.3	-43.3	324	-50	-3	136.5	50.5	-62	22.3	-9	68.5	-1.5	-4.5	-27.5	6.5	-5	18	-1	-77.3	0
X9	C5,D5	DL606 03/07	-2	26.8	-8.5	-7.3	-0.5	-14.8	-24	0.5	-13.5	-199.5	5.5	-15.8	-5.8	-3	97	1324	38.5	-30.8	-27	1443	-39	6	215.5	57.5	-66.8	3	1.3	26.3	0	-4	-30.5	6.5	-7.5	7	2.3	-78.3	0.3
X10	E5,F5	DN233 02/08	-1.5	-4	-17.3	-48.3	-3.5	-17.8	-21	3.3	-19.5	-199	1	-8.5	-11.5	-18	31.3	276.5	521.8	-37.8	39.3	624	-13.5	61.5	278.5	164.5	122.5	-10.5	-15.8	-10.5	-2.5	13.5	72.8	10.3	11.5	59.5	-2.8	-70.8	-0.3
X11	G5,H5	DN233 02/28 0H	-2	-8.5	-17.5	-43.3	-4	-17.3	-22.5	0	-19	-197.8	0	-11.5	-12	-16.5	23.3	325.3	964.3	-37.8	6.8	380.5	-23.5	26	206	184	82.5	-12	-17.5	-10.5	-2.5	12.5	53.8	5	2.5	36.3	-2.5	-94.8	-0.5
X12	A6,B6	DN233 02/28 2H	0	-7.5	-17	-44	-3.5	-17.8	-19	2.5	-19	-199	6.3	-14.3	113.3	0	39.5	375.5	838.5	95.3	87.8	9208	88	215.8	1428.3	146.8	0	-3.5	-16.5	12.3	-2.5	19	37.3	3.5	-4.3	65	-2.5	-93.8	-0.5
X13	C6,D6	DN233 02/28 6H	-1	72.8	-17.3	-44	-3.5	-18.3	-21	2.5	-19.5	-199	1.8	-11.5	174	10	39.3	179	231.3	64	2312.3	5080	79	181.3	710.8	116.8	22.8	542.5	-16.3	444.3	-2.5	8	1.5	3.5	3	39.5	-3.5	91	0
X14	E6,F6	DN233 02/28 12H	-2.5	24.5	-18.5	-61.5	-4.5	-17.8	-24	-0.5	-19.5	-199.5	-2.5	-13.5	-7.3	-16	8.5	46	88	-34.8	628	643.5	-30	26.5	311.5	37.8	-37	19.3	-18	139.5	-3	-1.8	-18	1.3	-3.5	27	-4.5	-94.3	-0.5
X15	G6,H6	DN233 02/29 24H	-1.5	-3.5	-17.5	-44.3	-4	-16.8	-19.5	4.5	-19	-199	1.5	-12.8	-5.5	-16	28.3	181.5	549.8	-33	473.8	711.5	-9	29.5	605.5	119.8	-10.5	5	-16.5	76.3	-2.5	7.5	4.5	5	1	48.5	-3.5	-68.3	-1
X16	A7,B7	DN233 03/01 48H	-1.5	-7.5	-15.3	-49.5	-3.5	-16.8	-22	6	-18.8	-197.5	5	-14.5	18.3	-11.8	30.8	109.3	362	-38.8	9.8	212.3	-35.5	11	236.5	105.3	-19	13.3	-13.8	131.3	-1	3.5	-13	4.5	0.5	19.5	-3.3	-42.3	2.3
X17	C7,D7	DN361 02/08	-1.5	-4.5	-18	-63.3	-3	-16.3	-23.3	3.8	-16.8	-198.5	1	-14	-12	-15.5	49	2472.3	408.8	-39.3	15.8	800	-17	3.3	438.8	106	11	-11	-14.3	-8.3	-2	-0.5	-10.5	10.5	-3	110.3	20.5	-56.3	1.5
X18	E7,F7	DN361 02/28 0H	-1.5	-9.5	-18	-63.3	-3.5	-15.8	-23	2	-18	-199	2	-16.8	-12.5	-15.5	42.5	1379	255.3	-39.3	-18.8	533.5	-30	-4	241.5	62	-12.5	-11.5	-15.3	-10	-2.5	-3.5	-15.3	9	-3.5	90	13.8	-78.8	1
X19	G7,H7	DN361 02/28 2H	-1	-8.5	-17.5	-64.3	-3.3	-17.3	-22.5	6.8	-18	-199	5	-8	55.3	16.5	86	1387.3	154.3	37.5	23.5	12892.3	69	190.5	1487	64	-50.3	8.5	-14	109.8	-2	-1	-19.5	7.3	-4	103.3	4	-64.3	1
X20	A8,B8	DN361 02/28 6H	0.5	18.8	-16	-62.8	-2.5	-17.3	-19.5	3.8	-17	-196	4.5	-14.5	123	14.3	109.8	1069.3	63.8	53	917.3	12711.5	68	171	675.5	39	-58.5	757.5	-18.3	703.3	-1	-1.5	-18.5	5	-2.8	60	3	49.5	0.5
X21	C8,D8	DN361 02/28 12H	-2.3	6.5	-17.5	-63.3	-3.5	-17.8	-23.5	2.5	-19	-199.5	1.5	-13.3	-9	-16	92.3	824.8	-18	-30.8	313.5	927	-25	7.5	245.3	8.5	-74.5	35.3	-17.8	209	-2.5	-3.5	-25	5.8	-5	58.5	-2	-99.8	0
X22	E8,F8	DN361 02/29 24H	-2	-9.5	-18.5	-66	-3.5	-17.3	-23.5	5	-18.8	-199.5	1.5	-9.5	3.3	-12	81	317.5	-12.8	-39.8	-29	289.5	-48.5	-8	84.8	6	-79.3	4	-16.5	13.5	-2.5	-4	-26.8	3	-3.8	61.8	-2.5	-101	0
X23	G8,H8	DN361 03/01 48H	-2.5	-10	-18.5	-67.3	-3	-16.8	-24.5	1	-19	-199	0.5	-13	-2.5	-14.5	92.3	239.3	20.8	-42.3	-68.3	128.5	-53.5	-13.5	22.8	-0.5	-75.5	-6.5	-17.5	7	-2.8	-5	-28.5	0.5	-6.5	17.3	-1.5	-85.3	0
X24	A9,B9	DN361 03/06	-0.5	-6.5	-16.5	-64.5	-2	-15.8	-19.5	5	-15	-196.8	4.3	-16.8	-8.5	-15.3	48	1066.3	557	-33.5	44	566	-16.5	20.5	211.8	107.3	-6.5	-6.5	-12.5	4.3	0	3.5	-12.3	7	8.5	58.8	6.5	122	2.3
X25	C9,D9	DN361 03/07	-0.5	-5.5	-16.5	-63.3	-1.5	-16.8	-21.8	4	-16	-198.3	3	-17	-8.5	-15.3	51.3	1320	522	-36.3	56	653.8	-12	27	241.8	119.3	-62.5	-7.8	-11	4.5	-1.5	2.5	-19.5	14.5	-4.5	62.8	8.5	30	2.5
X26	E9,F9	DN362 02/08	-2.5	-9	-18	-60	-4.5	-17.8	-24	-2	-18	-199.5	-2	-18	-12.5	-18	10.5	1064.3	-15	-41.3	-60.8	190	-51	-15.5	-2.5	45	-61.8	-14.5	-17.8	-10	-3	-3.5	-30	-0.5	-8.5	7.5	12.5	-114.3	-0.5
X27	G9,H9	DN362 02/28 0H	-2	-7.5	-17.8	-47.8	-4.5	-17.5	-23	-1	-19	-200	-1.3	-15.5	-12.5	-16.8	14.8	1532.3	32.3	-39.8	-52.8	214.8	-51	-16	10	91	-44.5	-12.5	-17.3	-10	-2.5	-5	-30.5	4.3	-5	20.5	7.5	-117.8	0
X28	A10,B10	DN362 02/28 2H	-1	-5.8	-14.5	-49.3	-4	-16.8	-21.5	0.8	-19.3	-198.5	-0.5	-14.5	6	6.5	47.5	1826.8	14.5	42.3	-21.8	4889	51	139.3	1298	102.5	-29.8	-10	-17.5	9	-2.5	-4.8	-28.5	1	-4	20	21.5	-102.8	-0.5
X29	C10,D10	DN362 02/28 6H	-1.5	15.3	-17	-56	-4	-18.3	-20.5	1.5	-20	-199	-0.5	-7.3	130.8	28.5	25	991.5	4.8	41.8	148.5	7668.3	27	109.3	193	42.5	-79.8	882	-18.3	352	-2.5	-5	-30.5	-0.5	-6	13	4	-113.8	-1
X30	E10,F10	DN362 02/28 12H	-1	0	-18	-56.8	-3	-17.3	-22	2.5	-18.8	-197.5	-1.3	-10.3	-4.8	-15.5	37	387	-52.3	-35.3	-31.3	298.5	-50	-7	-6	13	-82.5	81.8	-18.3	224.5	-2	-4	-29	-0.5	-4.5	12.5	1.3	-127.3	1.3
X31	G10,H10	DN362 02/29 24H	-2.5	-8	-18	-59.3	-4	-18.8	-22.8	-0.3	-19.5	-199.5	-2	-13.5	-10	-16	17.3	409.5	-29.8	-39.8	-67	141.3	-55.5	-14	45.3	28.3	-82.3	-3.5	-17.8	21	-3	-5.5	-28.8	-0.3	-5	14.8	0.5	-124.3	-1.3
X32	A11,B11	DN362 03/01 48H	-2	-10	-17	-55.3	-4	-17.3	-24	-1.5	-19.5	-199	-2.5	-15	-8.3	-14	5.8	306.5	-14.8	-41.8	-70.3	70.5	-57	-18	-7.8	35.3	-67	-11	-17.8	14	-3	-5	-29.5	-0.3	-7	3.5	3.5	-114.8	-1
X33	C11,D11	DN362 03/06	-1.8	-6	-15	-42.8	-3.5	-15.3	-22.5	-0.8	-17.5	-198.8	-2	-14.5	-6	-13	-0.5	310	80.3	-41.8	-56	128.5	-51.5	-15	-1.3	110.5	10.5	-9.5	-16.8	56	-2.5	-3.5	-25.8	1	14.3	8.5	12.5	10.3	-0.5
X34	E11,F11	DN362 03/07	-1	-4	-14.5	-46.5	-3.5	-16.3	-22	0	-17	-198	-0.5	-16.8	-7.8	-12.8	7.3	923	273.3	-41.3	-34.3	195.5	-45.8	-12	82.8	140.5	-12.8	-11.3	-13.8	2.8	-2.5	-1	-25.5	2.5	-1.5	18.5	15	32.8	1
*** = Value not available; --- = Designated as an outlier
*Value = Value extrapolated beyond standard range
OOR = Out of Range; OOR> = Out of Range Above; OOR< = Out of Range Below
Exp Conc = Expected Concentration; Obs Conc = Observed Concentration

## Sheet: P1 Std Dev
File Name: C:\Users\Bio-Plex\OneDrive - Bioqual, Inc\Desktop\INTERNAL S Aureus\2024_04_08_1612_Bio-Plex_Assay1_PLATE1.rbx
Acquisition Date: 08-Apr-2024, 04:13 PM
Reader Serial Number: LX10018152423
Assay Lot: 288319-004
Standard Lot: A-2411729-000, B-282510-000
Plate ID: PLATE 1
RP1 PMT (Volts): 537.48
RP1 Target: 3719
			GM-CSF (44)	IFN-gamma (43)	IL-1B (18)	IL-10 (28)	IL-12p70 (34)	IL-13 (35)	IL-17A (36)	IL-18 (66)	IL-2 (19)	IL-23 (63)	IL-4 (20)	IL-5 (21)	IL-6 (25)	TNF-A (45)	BLC (15)	EOTAXIN (33)	IL-8 (27)	IP-10 (22)	I-TAC (46)	MCP-1 (51)	MIG (54)	MIP-1A (12)	MIP-1B (47)	SDF-1A (13)	CD40-LIGAND (74)	G-CSF/CSF-3 (42)	IFN-A (48)	IL-1RA (38)	IL-15 (65)	IL-7 (26)	BDNF (57)	bNGF (55)	FGF-2 (75)	PDGF-BB (77)	SCF (39)	VEGF-A (78)	VEGF-D (53)
Type	Well	Description	Std Dev	Std Dev	Std Dev	Std Dev	Std Dev	Std Dev	Std Dev	Std Dev	Std Dev	Std Dev	Std Dev	Std Dev	Std Dev	Std Dev	Std Dev	Std Dev	Std Dev	Std Dev	Std Dev	Std Dev	Std Dev	Std Dev	Std Dev	Std Dev	Std Dev	Std Dev	Std Dev	Std Dev	Std Dev	Std Dev	Std Dev	Std Dev	Std Dev	Std Dev	Std Dev	Std Dev	Std Dev
B	A3,B3	Blank	0	0.71	1.41	1.06	0.71	1.06	3.54	1.41	0.71	16.26	1.41	1.41	0.71	2.12	4.95	2.83	0.35	10.96	3.18	0.71	2.83	3.54	7.78	0.71	24.75	6.36	1.77	1.41	0.71	0	2.83	0	0	0.71	1.41	10.25	0
S1	A1,B1	S1		110.31	48.79		123.74	530.33	422.5	306.53		561.44	887.42	124.1	266.58	108.19	0	719.83	576.65	421.44	214.96	0	293.8			248.19	707.81		581.24	515.48	288.5	332.69		182.79	94.05	246.78	172.18	707.11	82.02
S2	C1,D1	S2	1132.43	319.61	91.92	0	0	1350.57	103.59	30.41	1163.19	719.83	0	0	705.69	1734.18	894.49	0	1073.39	1405.37	2336.99	0	876.11	476.94	36.06	4.95	96.52	417.55	0	267.99	1013.64	0	717.01	844.64	0	345.78	0	0	0
S3	E1,F1	S3	86.27	8.13	61.87	90.86	227.69	21.57	95.81	68.94	52.68	26.87	76.01	16.62	67.18	23.33	65.76	156.62	1.77	87.33	188.09	134.7	67.18	127.99	183.85	31.82	78.14	124.8	42.43	45.96	91.57	10.25	28.28	24.4	12.02	19.09	35	21.92	21.92
S4	G1,H1	S4	7.78	9.19	13.44	41.01	45.25	0.35	18.38	0.35	14.14	30.41	0.71	2.12	11.31	11.31	2.47	22.63	1.41	27.58	9.19	72.83	9.9	22.63	29.7	12.02	27.58	9.9	2.12	10.96	8.49	6.36	10.25	13.08	0.71	0.71	3.89	4.24	1.41
S5	A2,B2	S5	10.61	4.24	5.3	76.72	53.74	14.5	9.19	2.83	13.44	8.49	2.83	0	9.9	7.78	4.95	3.89	13.44	8.84	1.41	14.85	10.61	29.7	21.21	0	52.68	1.41	27.58	2.83	0.71	4.24	13.44	1.41	1.41	0.71	4.24	9.9	0
S6	C2,D2	S6	0	0.71	0.71	2.83	4.6	0.35	4.6	1.41	3.54	10.25	2.12	0.71	3.18	1.41	0.35	0	5.3	2.83	0.35	4.95	4.6	4.24	10.61	3.54	11.31	0.71	1.06	0.71	0.71	1.41	0	0.71	0.71	0.71	0.71	5.66	0
S7	E2,F2	S7		2.83	0	4.95	2.12			1.06	1.06		0.71	2.83		2.12							2.83	2.83				0	7.42	2.12			0.71	0.71			1.77	1.41	0.71
S8	G2,H2	S8			0								0.71											0.71				0.71		1.41				0.71				3.54	0.35
X1	C3,D3	DL606 02/08	0	2.83	1.06	0	0.71	0.71	0.71	1.06	0.71	0	0.71	0	0.71	1.77	14.5	143.19	18.74	0.71	4.95	71.77	4.24	2.83	41.01	11.67	22.27	0.71	6.72	3.18	0	1.41	0	8.13	0	7.07	2.83	0	0.35
X2	E3,F3	DL606 02/28 0H	0.71	6.72	1.41	27.93	1.41	2.47	0	0.35	0.71	1.41	4.95	4.24	2.83	0	2.12	300.17	57.28	1.77	2.12	60.81	2.47	0.71	14.85	5.66	14.85	2.83	4.95	6.01	0.71	1.41	2.12	3.89	0.35	8.49	0.35	1.41	0.71
X3	G3,H3	DL606 02/28 2H	0.71	1.41	1.77	7.07	0	0	0	0	1.06	0.71	0.35	1.41	7.42	3.89	10.25	68.59	18.74	2.12	1.41	465.98	0	5.66	20.51	10.61	9.9	2.12	2.47	5.66	0	0	1.41	0.35	0.71	7.42	2.83	1.77	0
X4	A4,B4	DL606 02/28 6H	0	8.13	0	2.47	0	0.71	0.71	1.77	0.71	0.71	3.18	0.35	60.46	10.61	9.55	8.49	4.24	10.25	10.61	456.08	1.06	1.77	173.59	0.35	11.67	31.11	0	33.94	0	0.71	0.71	0	0	0.71	0.71	13.08	0.71
X5	C4,D4	DL606 02/28 12H	0.71	1.41	0.71	0.71	0.71	1.77	0.71	0	0.35	0.71	1.06	1.77	0.35	0	10.96	26.87	21.57	0.35	14.5	490.38	3.54	4.6	28.28	3.18	0.35	2.12	1.77	63.29	1.41	0.71	0.71	4.24	0	6.72	0	12.73	1.41
X6	E4,F4	DL606 02/29 24H	0	1.41	0	2.83	0.35	0	1.41	1.41	0	0	1.41	1.41	2.12	0	27.58	66.47	6.36	1.41	1.06	4.95	0.71	0	31.47	0.35	0.71	2.83	2.12	20.51	0	0	3.18	0	0.71	3.54	0.71	0.71	0
X7	G4,H4	DL606 03/01 48H	0.71	0.71	0.71	6.36	0	1.41	0	0.71	0	0.35	0.71	1.41	3.54	1.77	13.44	149.91	2.12	0	2.12	7.42	0.71	1.41	38.89	6.01	5.3	9.9	3.54	28.99	0	0	2.12	0.71	0	1.06	0.71	9.19	0
X8	A5,B5	DL606 03/06	0	1.41	0	1.41	0	1.41	0.71	0	0.71	0.71	0.71	0.71	2.12	3.54	2.83	24.75	3.54	0	0.71	48.79	0	0.71	4.95	2.83	7.78	0.35	1.77	12.02	0	0.71	2.12	1.41	0	0.71	0	2.83	0
X9	C5,D5	DL606 03/07	0	5.3	3.54	2.83	1.41	0	0.71	0.71	0	1.41	2.12	1.77	1.06	3.54	28.28	65.05	8.13	0.71	1.77	74.25	1.41	0.71	19.8	2.83	1.06	0.71	7.07	3.89	0.71	0	0.71	0.71	0.71	0.71	0.35	7.07	0.35
X10	E5,F5	DN233 02/08	0.71	0.71	0.35	3.54	0	0	0.71	1.77	0	0.71	0	1.41	1.41	0.71	6.01	26.16	61.52	0.71	24.04	31.11	6.36	14.14	41.01	14.14	24.04	1.41	0	0.71	0	2.12	24.4	6.72	2.12	2.83	0.35	14.85	0.35
X11	G5,H5	DN233 02/28 0H	0	1.41	0.71	3.54	0.71	0.71	0	0	0.71	0.35	1.41	1.41	0.71	1.41	3.89	29.34	14.85	2.12	14.85	32.53	7.78	12.02	20.51	24.75	35.36	0.71	0.35	0.71	0	3.54	11.67	0	3.54	6.72	0.71	7.78	0.71
X12	A6,B6	DN233 02/28 2H	0	0	0	3.18	0	0	0.71	0.71	0.71	0.71	0.35	1.06	23.69	1.41	8.49	3.54	90.86	2.12	2.12	228.4	0	0.35	74.6	4.6	7.78	1.41	1.77	1.77	0	0	6.72	2.12	0.35	4.95	0.71	0.71	0.71
X13	C6,D6	DN233 02/28 6H	0	18.03	0.35	3.18	0	0.71	0.71	0.71	0	0.71	0.35	2.83	33.23	2.12	11.67	55.15	86.97	11.67	285.67	594.68	14.85	32.17	16.62	13.08	41.37	5.66	0	105.71	0	5.66	13.44	7.78	4.24	8.49	0.71	48.44	0
X14	E6,F6	DN233 02/28 12H	0.71	36.77	0.71	15.91	0	1.41	2.12	3.54	1.41	0	2.12	7.07	6.01	4.95	15.56	86.27	135.41	10.61	793.02	626.5	36.77	35.36	521.84	80.26	34.65	39.24	1.06	153.44	0.71	4.6	18.38	3.89	9.19	37.48	2.12	41.01	0.71
X15	G6,H6	DN233 02/29 24H	0.71	2.83	0.71	9.19	0.71	0	0	2.12	0.71	0.71	2.12	1.77	1.41	2.12	16.62	65.76	247.49	3.89	61.52	178.19	0	15.56	13.44	6.01	1.41	3.54	0.35	3.89	0	0.71	2.12	0.71	2.83	12.73	0.71	12.73	0
X16	A7,B7	DN233 03/01 48H	0.71	1.41	3.89	0.35	1.41	1.41	0.71	4.24	1.06	1.41	7.07	0	8.13	0.35	17.32	16.62	73.89	2.12	3.54	73.19	0.71	10.61	48.08	7.42	13.44	0.35	2.83	27.93	2.12	2.12	5.66	6.36	2.12	2.83	0.35	16.97	3.18
X17	C7,D7	DN361 02/08	0.71	0	0	2.12	0.71	0.71	0.35	1.06	0.35	0	1.41	0.71	0.71	2.83	7.78	8.84	53.74	0	6.36	111.02	0	0.35	1.77	8.49	16.26	0.71	0.71	1.06	0.71	0.71	3.54	2.12	0	3.18	4.95	1.41	0.71
X18	E7,F7	DN361 02/28 0H	0.71	0	0	0.71	0	0	0.71	0	0.71	0.71	1.41	1.06	0	1.41	2.83	63.64	3.54	0	0.71	62.23	2.83	2.12	19.8	0.71	9.9	1.41	0.71	0	0	0.71	1.06	1.41	0.71	2.12	0.35	4.95	1.41
X19	G7,H7	DN361 02/28 2H	0	0	0.71	2.12	0.35	0.71	0	0.35	0.71	0.71	1.41	0.71	14.5	2.83	1.41	51.97	46.67	12.37	5.3	127.63	4.24	7.07	43.13	3.54	10.25	2.83	0.35	18.03	0.71	0	2.12	3.18	0	13.08	1.41	5.66	0
X20	A8,B8	DN361 02/28 6H	2.12	8.13	2.83	2.83	1.41	0.71	2.83	1.77	2.12	2.12	0.71	4.24	12.02	4.6	53.39	427.45	50.91	19.45	121.62	802.57	5.66	10.61	8.49	2.12	13.44	76.37	2.12	3.18	2.12	2.12	4.95	1.41	3.18	20.51	4.24	48.44	2.12
X21	C8,D8	DN361 02/28 12H	0.35	5.66	2.12	2.12	0	1.41	0	0.71	0.71	1.41	0.71	1.06	2.12	0.71	10.96	66.82	15.2	3.54	6.72	193.04	2.83	2.83	100.06	0	2.83	0.35	0	24.04	0	0.71	1.41	2.47	1.41	15.56	0	6.36	0
X22	E8,F8	DN361 02/29 24H	0	0	0.71	1.06	0	0.71	0	0	0.35	0	2.12	1.41	0.35	0.71	13.44	38.89	12.02	0.71	17.32	16.97	0.71	0.71	2.47	4.95	2.47	2.12	0.35	4.95	0	0	0.35	4.24	1.06	19.45	0.71	0.35	0
X23	G8,H8	DN361 03/01 48H	0.71	0.71	0.71	0.71	0.71	0	0	0	0.71	0.71	3.54	4.24	1.41	1.41	42.07	13.08	50.91	0	2.12	94.75	2.12	1.41	55.51	9.9	3.54	0	0.35	0	0.35	0	0.71	2.12	2.12	0.35	0.71	8.49	0
X24	A9,B9	DN361 03/06	0.71	2.83	0.71	3.18	0.71	1.41	1.41	1.41	2.12	0.35	2.47	2.47	0	1.06	33.23	505.23	152.38	2.47	51.97	2.12	12.02	12.73	74.6	32.88	15.56	1.41	3.89	7.42	0.71	4.95	6.72	7.07	9.19	14.5	7.78	138.24	1.77
X25	C9,D9	DN361 03/07	0.71	0	2.12	2.12	0	0.71	1.06	1.41	0.71	1.06	0	2.12	1.41	3.18	8.13	8.49	32.17	2.83	0.35	39.95	0	2.12	13.79	4.6	1.41	0.35	1.06	0.71	0	0.71	1.41	0.71	0.71	0.35	0.71	1.77	0.71
X26	E9,F9	DN362 02/08	0.71	2.12	1.41	19.45	0	1.41	0.71	1.41	0.71	0	1.41	2.12	1.41	2.12	21.21	1297.19	44.19	1.41	18.38	215.67	9.9	7.07	110.31	88.39	31.47	0	0	2.83	0.71	3.54	1.41	3.54	2.12	11.31	14.85	19.8	2.12
X27	G9,H9	DN362 02/28 0H	0	1.41	1.06	5.66	0	0.35	0.71	0	0.71	0.71	0.35	1.41	0	1.06	7.42	401.99	47.38	0.71	8.49	80.26	0	0.71	4.95	6.36	9.9	0	0.71	1.41	0	0	0.71	3.18	1.41	5.66	7.78	4.95	0
X28	A10,B10	DN362 02/28 2H	0	1.77	3.54	9.19	0.71	1.41	1.41	1.77	0.35	0	0.71	0	3.54	8.49	25.46	805.75	25.1	13.44	22.63	761.55	0	11.67	409.41	25.46	17.32	2.12	2.47	18.38	0	0.35	0.71	1.41	1.41	13.44	21.92	14.85	0.71
X29	C10,D10	DN362 02/28 6H	0.71	12.37	0	1.06	0.71	0.71	2.83	0.71	0.71	0.71	0.71	1.77	28.64	2.83	0.71	119.5	26.87	18.38	92.28	339.06	16.97	22.27	125.16	16.97	3.18	198.7	0.71	83.44	0	0	0.71	0.71	0	3.54	2.83	7.78	0
X30	E10,F10	DN362 02/28 12H	0	2.12	1.41	2.83	0.71	2.12	2.12	0.71	0.35	2.83	0.35	1.77	2.47	0	3.54	11.31	0	1.41	4.95	15.56	1.41	0.71	30.41	3.54	7.07	3.89	2.12	0.71	0.71	1.41	4.24	0.71	0.71	4.24	1.06	0	3.18
X31	G10,H10	DN362 02/29 24H	0.71	0.71	0	2.12	0.71	0	1.77	0.35	0	0	0	1.41	0.71	0.71	8.84	38.89	17.68	2.12	3.18	107.83	2.12	2.12	85.91	22.27	1.06	2.83	0	2.83	0.71	0.71	0.35	1.06	1.41	3.89	0.71	4.24	0.35
X32	A11,B11	DN362 03/01 48H	0	0.71	0	6.36	0.71	0.71	0.71	0.71	0	0.71	0.71	0.71	3.18	2.12	13.08	391.03	36.06	0.71	0.71	28.28	1.41	0.71	82.38	6.72	6.36	0.71	1.41	1.41	0.71	0	0.71	0.35	2.83	2.83	2.12	6.36	0
X33	C11,D11	DN362 03/06	0.35	2.12	1.41	5.66	0	0.71	1.41	0.35	1.41	0.35	0	0	4.95	3.54	4.24	257.39	16.26	0.71	9.55	42.43	3.54	3.54	75.31	39.6	26.87	2.83	0	28.99	0	0.71	1.77	4.24	9.55	5.66	10.61	96.87	0.71
X34	E11,F11	DN362 03/07	0	3.54	0.71	1.77	0	0.71	0.71	1.41	0.71	0.71	0.71	1.06	1.77	1.06	10.96	971.56	14.85	0	28.99	135.06	3.89	3.54	137.53	22.63	12.37	1.06	1.41	1.06	0	2.83	2.12	2.12	3.54	15.56	2.83	130.81	0
*** = Value not available; --- = Designated as an outlier
*Value = Value extrapolated beyond standard range
OOR = Out of Range; OOR> = Out of Range Above; OOR< = Out of Range Below
Exp Conc = Expected Concentration; Obs Conc = Observed Concentration

## Sheet: P1 %CV
File Name: C:\Users\Bio-Plex\OneDrive - Bioqual, Inc\Desktop\INTERNAL S Aureus\2024_04_08_1612_Bio-Plex_Assay1_PLATE1.rbx
Acquisition Date: 08-Apr-2024, 04:13 PM
Reader Serial Number: LX10018152423
Assay Lot: 288319-004
Standard Lot: A-2411729-000, B-282510-000
Plate ID: PLATE 1
RP1 PMT (Volts): 537.48
RP1 Target: 3719
			GM-CSF (44)	IFN-gamma (43)	IL-1B (18)	IL-10 (28)	IL-12p70 (34)	IL-13 (35)	IL-17A (36)	IL-18 (66)	IL-2 (19)	IL-23 (63)	IL-4 (20)	IL-5 (21)	IL-6 (25)	TNF-A (45)	BLC (15)	EOTAXIN (33)	IL-8 (27)	IP-10 (22)	I-TAC (46)	MCP-1 (51)	MIG (54)	MIP-1A (12)	MIP-1B (47)	SDF-1A (13)	CD40-LIGAND (74)	G-CSF/CSF-3 (42)	IFN-A (48)	IL-1RA (38)	IL-15 (65)	IL-7 (26)	BDNF (57)	bNGF (55)	FGF-2 (75)	PDGF-BB (77)	SCF (39)	VEGF-A (78)	VEGF-D (53)
Type	Well	Description	%CV	%CV	%CV	%CV	%CV	%CV	%CV	%CV	%CV	%CV	%CV	%CV	%CV	%CV	%CV	%CV	%CV	%CV	%CV	%CV	%CV	%CV	%CV	%CV	%CV	%CV	%CV	%CV	%CV	%CV	%CV	%CV	%CV	%CV	%CV	%CV	%CV
B	A3,B3	Blank	0	4.88	6.43	1.35	8.32	4.66	12.41	23.57	3.01	7.99	17.68	6.29	4.29	9.03	52.1	11.79	0.51	23.7	3.99	7.44	4.22	13.86	5.7	1.89	22.4	34.4	7.14	8.32	9.43	0	7.86	0	0	10.88	15.71	7.16	0
S1	A1,B1	S1		0.9	0.75		0.87	3.6	7.53	8.77		7.37	6.1	3.05	4.17	0.95	0	5.49	6.6	4.27	1.27	0	4.2			11.28	11.05		4.48	6.31	2.13	4.57		5.02	1.7	6.1	1.57	6.29	1.21
S2	C1,D1	S2	11.17	5.76	3.02	0	0	15.95	2.24	1.1	15.41	21.99	0	0	16.57	27.54	15.52	0	21.52	29.04	25.63	0	14.59	6.83	0.37	0.34	2.13	8.58	0	5.63	11.04	0	23.01	83.36	0	33.72	0	0	0
S3	E1,F1	S3	2.4	0.56	6.4	1.95	5.04	0.65	5.98	5.1	1.69	1.77	3.93	1.56	3.89	0.76	3.07	5.76	0.08	4.32	4.58	3.04	2.01	3.15	3.48	4.31	3.43	5.7	1.38	3.23	5.59	1.62	2.05	5.55	6.81	7.16	4.45	2.02	6.15
S4	G1,H1	S4	1.99	3.07	5.61	3.34	3.18	0.07	5.51	0.11	2.43	6.52	0.2	0.99	4.08	1.5	0.7	5.43	0.24	6.68	1	11.62	1.08	2.64	2.22	6.21	5.05	3.93	0.28	5.61	6.58	5.33	2.82	14.99	1.89	1.32	2.61	1.22	2.89
S5	A2,B2	S5	24.38	6.84	8.66	28.87	18.66	20.34	11.71	4.56	12.5	3.23	4.64	0	18.33	4.82	21.06	5.58	8.7	12.95	0.66	25.82	4.85	23.76	7.44	0	30.58	3.93	20.66	7.25	3.14	15.71	14.52	6.43	7.07	4.88	12.86	5.38	0
S6	C2,D2	S6	0	2.89	2.32	2.14	6.59	1.13	11.42	8.08	8.73	4.63	12.12	2.67	13.69	2.83	5.66	0	6.04	7.86	0.31	34.14	4.83	8.84	6.91	8.73	11.2	5.66	2.05	3.82	6.73	10.88	0	6.15	4.04	8.32	4.56	3.75	0
S7	E2,F2	S7		18.86	0	5.35	16.97			13.69	5.24		9.43	17.68		7.19							4.56	9.12				0	26.76	15.71			2.4	9.43			19.11	1.17	12.86
S8	G2,H2	S8			0								9.43											2.48				8.32		8.32				8.32				2.48	6.73
X1	C3,D3	DL606 02/08	0	9.75	9.03	0	10.88	8.32	12.86	14.63	5.66	0	4.56	0	12.86	13.86	11.81	5.37	5.63	6.73	10.88	8.76	12.12	14.14	12.5	6.37	18.84	5.24	25.11	14.3	0	10.88	0	29.3	0	9.96	14.14	0	4.04
X2	E3,F3	DL606 02/28 0H	15.71	19.9	10.88	23.72	15.71	26.76	0	2.89	5.66	28.28	27.5	35.36	35.36	0	1.04	16.69	33.79	26.19	9.87	10.61	11.12	4.29	8.23	4.19	15.71	9.12	22	22.47	7.44	17.68	21.21	17.09	3.63	17.68	2.4	4.56	10.88
X3	G3,H3	DL606 02/28 2H	15.71	6.43	12.86	6.61	0	0	0	0	12.12	20.2	2.4	11.79	16.78	11.03	4.73	3.99	16.84	2.62	4.29	7.58	0	3.96	1.92	8.59	13.56	5.51	13.94	9.43	0	0	14.14	2.05	6.73	10.8	20.2	3.35	0
X4	A4,B4	DL606 02/28 6H	0	11.83	0	2.7	0	8.32	12.86	19.11	10.88	15.71	24.96	1.94	21.46	16.07	3.57	0.92	3.42	9.3	3.19	3.51	0.96	1.01	39.12	0.44	20.74	1.23	0	6.13	0	10.88	10.88	0	0	2.32	8.32	12.92	12.86
X5	C4,D4	DL606 02/28 12H	15.71	3.37	9.43	0.77	9.43	19.11	15.71	0	5.66	15.71	8.32	13.34	0.7	0	4.49	8.09	22.18	0.96	9.81	39.08	6.04	8.39	7.92	5.37	0.94	1.5	15.04	22.83	23.57	12.86	9.43	24.96	0	15.01	0	19.58	23.57
X6	E4,F4	DL606 02/29 24H	0	5.44	0	2.46	4.56	0	28.28	11.79	0	0	10.1	10.1	9.64	0	11.61	11.82	6.03	10.88	3.75	0.94	2.57	0	10.97	0.49	2.18	4.42	13.69	23.17	0	0	36.37	0	6.73	6.37	6.73	1.63	0
X7	G4,H4	DL606 03/01 48H	15.71	3.14	6.73	9.03	0	17.68	0	10.88	0	8.32	4.88	14.14	18.13	8.13	8.27	22.99	1.87	0	13.69	2.01	4.29	9.43	11.16	8.04	18.45	26.76	28.28	19.93	0	0	32.64	4.88	0	5.66	6.73	10.39	0
X8	A5,B5	DL606 03/06	0	5.05	0	2.11	0	17.68	15.71	0	10.88	15.71	5.24	8.32	18.45	16.44	1.69	3.02	3.35	0	1.94	14.63	0	3.14	1.81	3.21	16.04	0.87	11.22	14.06	0	12.86	24.96	9.75	0	2.89	0	4.29	0
X9	C5,D5	DL606 03/07	0	12.86	26.19	3.96	17.68	0	15.71	10.88	0	35.36	15.71	26.19	9.87	17.25	26.56	4.83	7.55	4.56	3.35	5.11	5.05	2.24	5.62	2.98	2.42	3.29	27.2	8.99	9.43	0	12.86	4.88	8.32	5.24	3.14	10.88	6.73
X10	E5,F5	DN233 02/08	15.71	6.73	7.44	11.59	0	0	9.43	19.11	0	15.71	0	10.1	28.28	12.86	14.75	8.71	10.41	8.32	20.2	4.91	11.9	16.26	9.88	7	10.32	17.68	0	10.88	0	9.03	22.43	36.81	7.71	4.29	5.66	20.48	7.44
X11	G5,H5	DN233 02/28 0H	0	23.57	15.71	9.96	15.71	12.86	0	0	15.71	6.15	17.68	12.86	15.71	20.2	11.88	8.4	1.44	24.96	17.17	8.34	17.88	23.34	5.99	11.17	18.32	10.88	4.88	10.88	0	15.71	13	0	19.11	15.71	10.88	16.04	15.71
X12	A6,B6	DN233 02/28 2H	0	0	0	9.16	0	0	7.44	8.32	15.71	15.71	2.48	12.86	18.26	6.02	17.32	0.88	10.01	1.5	1.27	2.48	0	0.15	4.77	2.49	7.04	9.43	21.43	6.04	0	0	9.17	18.45	3.01	6.92	10.88	1.43	15.71
X13	C6,D6	DN233 02/28 6H	0	20.67	7.44	9.16	0	15.71	9.43	8.32	0	15.71	3.63	25.71	17.45	6.33	23.93	27.17	28.94	10.58	11.94	11.68	10.17	15.56	1.96	8.48	31.04	1.01	0	22.92	0	31.43	35.83	67.64	22.33	18.45	12.86	20.68	0
X14	E6,F6	DN233 02/28 12H	20.2	94.28	20.2	92.23	0	28.28	47.14	64.28	35.36	0	38.57	78.57	64.98	66	86.42	123.24	86.11	92.23	112.05	95.94	99.38	67.99	116.48	106.65	47.14	103.96	15.71	98.05	15.71	55.71	102.14	42.04	73.54	111.87	47.14	83.7	15.71
X15	G6,H6	DN233 02/29 24H	15.71	25.71	15.71	26.64	15.71	0	0	20.2	15.71	15.71	22.33	18.13	12.86	28.28	44.02	32	39.98	29.35	11.11	24.71	0	28.28	1.81	3.82	1.41	15.04	4.29	4.17	0	4.04	5.24	5.44	16.64	23.14	12.86	16.97	0
X16	A7,B7	DN233 03/01 48H	15.71	20.2	57.62	1.21	28.28	23.57	10.88	35.36	22.33	23.57	54.39	0	23.4	3.01	43.04	12.47	17.13	28.28	3.95	33	2.24	29.06	12.89	5.2	14.68	1.11	25.71	18.84	32.64	15.71	24.6	50.91	12.86	10.88	6.15	16.8	43.89
X17	C7,D7	DN361 02/08	15.71	0	0	13.69	12.86	10.88	6.73	10.88	5.24	0	15.71	8.32	15.71	35.36	13.3	0.35	11.24	0	6.66	13.71	0	1.23	0.31	5.91	13.39	9.43	6.73	12.12	12.86	7.44	13.86	11.47	0	2.73	16.78	1.63	10.88
X18	E7,F7	DN361 02/28 0H	15.71	0	0	4.56	0	0	12.86	0	12.86	15.71	14.14	18.45	0	17.68	5.44	4.54	1.09	0	1.16	11.46	7.64	9.87	5.24	0.71	10.1	20.2	7.44	0	0	10.88	5.11	8.32	5.66	2.2	1.55	7.67	23.57
X19	G7,H7	DN361 02/28 2H	0	0	15.71	14.63	6.73	12.86	0	2.77	12.86	15.71	10.88	4.88	20.2	7.07	1.48	3.68	20.88	14.78	5.14	0.99	3.12	3.27	2.66	3.48	17.02	10.48	3.29	14.23	12.86	0	12.86	20.87	0	11.92	10.88	7.16	0
X20	A8,B8	DN361 02/28 6H	32.64	24.46	47.14	17.68	23.57	12.86	31.43	18.13	32.64	28.28	5.66	53.03	8.62	12.18	44.77	39.1	38.28	19.59	12.2	6.31	4.19	5.4	1.04	2.77	25.84	9.84	32.64	0.44	32.64	24.96	28.28	10.88	24.01	30.84	35.36	25.13	38.57
X21	C8,D8	DN361 02/28 12H	9.43	26.94	47.14	13.69	0	28.28	0	8.32	15.71	35.36	7.44	11.47	28.28	9.43	10.77	7.87	29.66	22.81	1.71	20.61	6.73	8.57	26.21	0	7.86	0.66	0	10.64	0	10.88	12.86	18	12.86	23.93	0	14.63	0
X22	E8,F8	DN361 02/29 24H	0	0	20.2	8.32	0	12.86	0	0	7.44	0	22.33	10.88	1.79	6.15	14.85	11.39	21.28	10.88	34.14	5.68	3.82	4.04	1.12	11.38	7.92	9.43	4.29	16.23	0	0	3.82	38.57	8.66	28.49	10.88	0.84	0
X23	G8,H8	DN361 03/01 48H	20.2	15.71	20.2	6.15	12.86	0	0	0	15.71	15.71	41.59	44.66	10.1	15.71	41.35	4.97	56.57	0	18.45	68.66	15.71	11.79	34.86	26.76	10.1	0	4.88	0	7.44	0	9.43	24.96	22.33	1.49	9.43	14.63	0
X24	A9,B9	DN361 03/06	12.86	35.36	12.86	22.33	10.88	20.2	15.71	12.86	24.96	5.24	20.2	43.04	0	12.86	57.8	46.34	24.33	19.41	42	0.37	23.8	27.67	21.42	22.72	14.96	11.79	31.75	34.94	9.43	36.66	28.28	47.14	37.52	22.22	50.18	52.12	24.38
X25	C9,D9	DN361 03/07	12.86	0	38.57	13.69	0	11.79	15.71	14.14	9.43	20.2	0	38.57	17.68	38.57	13.39	0.63	5.44	28.28	0.26	6.02	0	4.04	3.65	2.93	2.95	3.29	7.71	3.29	0	5.66	8.57	3.14	6.15	0.51	4.04	1.02	9.43
X26	E9,F9	DN362 02/08	20.2	38.57	35.36	103.71	0	28.28	15.71	35.36	12.86	0	23.57	47.14	35.36	38.57	106.07	119.2	81.46	28.28	96.76	108.1	61.87	70.71	82.32	107.14	64.55	0	0	40.41	15.71	54.39	23.57	47.14	28.28	80.81	69.07	68.27	47.14
X27	G9,H9	DN362 02/28 0H	0	20.2	24.96	18.25	0	6.73	12.86	0	15.71	20.2	5.24	20.2	0	15.71	30.62	25.83	46.68	10.88	31.43	35.79	0	7.44	3.38	4.95	15	0	9.43	20.2	0	0	12.86	25.98	12.86	20.95	47.14	19.41	0
X28	A10,B10	DN362 02/28 2H	0	20.2	47.14	31.16	15.71	23.57	20.2	26.19	8.32	0	9.43	0	15.71	28.28	44.66	43.54	29.97	15.18	39.01	15.55	0	7.08	28.54	18.18	21.45	24.96	34.14	70.71	0	6.73	9.43	15.71	11.79	50.7	71.87	36.66	15.71
X29	C10,D10	DN362 02/28 6H	15.71	41.59	0	4.66	15.71	15.71	35.36	9.43	20.2	15.71	9.43	11.59	19.45	5.44	2.05	11.77	36.31	20.89	40.43	4.42	18.05	16.53	37.98	21.21	10.35	22.07	10.88	22.61	0	0	12.86	9.43	0	18.13	21.76	26.37	0
X30	E10,F10	DN362 02/28 12H	0	14.63	35.36	12.86	12.86	38.57	32.64	8.32	7.44	47.14	5.24	14.43	21.06	0	7.6	2.75	0	12.86	10.21	5.05	8.32	3.82	23.3	7	25.25	3.88	32.64	0.29	12.86	23.57	60.61	9.43	6.15	22.33	10.35	0	50.91
X31	G10,H10	DN362 02/29 24H	20.2	10.88	0	10.88	15.71	0	30.74	6.15	0	0	0	15.71	10.88	9.43	33.04	8.97	44.75	32.64	24.96	71.53	18.45	18.45	47.27	33.88	3.75	18.86	0	7.44	15.71	15.71	4.88	13.69	12.86	18.3	7.44	22.33	9.43
X32	A11,B11	DN362 03/01 48H	0	15.71	0	27.08	15.71	12.86	15.71	15.71	0	15.71	12.86	9.43	38.57	22.33	85.78	118.31	66.17	15.71	7.44	35.36	14.14	9.43	63.98	9.23	14.63	9.43	20.2	4.56	15.71	0	10.88	4.56	31.43	28.28	16.97	22.33	0
X33	C11,D11	DN362 03/06	8.32	24.96	20.2	15.71	0	9.43	23.57	6.73	23.57	7.44	0	0	47.14	33.67	47.14	77.06	10.88	15.71	40.19	30.74	22.81	33.67	55.68	26.76	22.21	31.43	0	39.71	0	10.88	17.25	47.14	31.56	37.71	49.33	63.11	15.71
X34	E11,F11	DN362 03/07	0	33.67	9.43	5.48	0	10.88	10.88	23.57	10.88	12.86	9.43	18.45	20.2	9.87	65.43	102.59	4.34	0	63.72	65.88	18.3	26.19	62.73	12.71	12.66	14.63	12.86	5.37	0	31.43	20.2	20.2	24.38	62.23	11.79	74.33	0
*** = Value not available; --- = Designated as an outlier
*Value = Value extrapolated beyond standard range
OOR = Out of Range; OOR> = Out of Range Above; OOR< = Out of Range Below
Exp Conc = Expected Concentration; Obs Conc = Observed Concentration

## Sheet: P1 Conc in Range
File Name: C:\Users\Bio-Plex\OneDrive - Bioqual, Inc\Desktop\INTERNAL S Aureus\2024_04_08_1612_Bio-Plex_Assay1_PLATE1.rbx
Acquisition Date: 08-Apr-2024, 04:13 PM
Reader Serial Number: LX10018152423
Assay Lot: 288319-004
Standard Lot: A-2411729-000, B-282510-000
Plate ID: PLATE 1
RP1 PMT (Volts): 537.48
RP1 Target: 3719
			GM-CSF (44)	IFN-gamma (43)	IL-1B (18)	IL-10 (28)	IL-12p70 (34)	IL-13 (35)	IL-17A (36)	IL-18 (66)	IL-2 (19)	IL-23 (63)	IL-4 (20)	IL-5 (21)	IL-6 (25)	TNF-A (45)	BLC (15)	EOTAXIN (33)	IL-8 (27)	IP-10 (22)	I-TAC (46)	MCP-1 (51)	MIG (54)	MIP-1A (12)	MIP-1B (47)	SDF-1A (13)	CD40-LIGAND (74)	G-CSF/CSF-3 (42)	IFN-A (48)	IL-1RA (38)	IL-15 (65)	IL-7 (26)	BDNF (57)	bNGF (55)	FGF-2 (75)	PDGF-BB (77)	SCF (39)	VEGF-A (78)	VEGF-D (53)
Type	Well	Description	Conc in Range	Conc in Range	Conc in Range	Conc in Range	Conc in Range	Conc in Range	Conc in Range	Conc in Range	Conc in Range	Conc in Range	Conc in Range	Conc in Range	Conc in Range	Conc in Range	Conc in Range	Conc in Range	Conc in Range	Conc in Range	Conc in Range	Conc in Range	Conc in Range	Conc in Range	Conc in Range	Conc in Range	Conc in Range	Conc in Range	Conc in Range	Conc in Range	Conc in Range	Conc in Range	Conc in Range	Conc in Range	Conc in Range	Conc in Range	Conc in Range	Conc in Range	Conc in Range
B	A3,B3	Blank
S1	A1,B1	S1		6162.72	11138.1		21968.6	10308.6	24885.9	OOR >		42876.4	21751.6	17192.1	36481.1	20758.3	27272.6	4971.45	10075.1	8420.63	12506.2	14142.2	OOR >			41992	9814.29		3625.41	86755.8	11476.2	4066.23		32821.3	12580.7	20354.2	5095.05	27078.4	7301.15
S2	C1,D1	S2	13456.5	1531.88	2757.48	1552.85	4882.24	2184.26	6992.17	5545.91	1699.84	8973.53	3095.14	3101.27	7129.88	4170.55	7057.21	1233.98	2336.82	1669.3	2689.46	3472.84	5368.98	2528.41	6775.1	8715.27	1839.27	6685.79	969.3	19698.5	2641.35	835.33	1290.21	6294.7	2526.79	4757.83	912.81	3955.91	1379.66
S3	E1,F1	S3	3397.4	385.83	696.54	379.59	1300.65	631.38	1690.85	1552.98	425.21	2939.28	1829.82	1588.34	2057.29	1320.02	1714.77	309.98	638.52	503.21	804.75	878.48	1455.59	616.91	1577.61	2539.64	547.73	2038.73	226.3	5360.26	680.96	353.52	321	2455.63	898.16	1324.68	366.37	1987.57	599.46
S4	G1,H1	S4	838.99	96.95	175.33	96.45	338.18	144.42	438.57	373.95	108.25	580.3	315.6	213.34	467.41	287.24	434.25	77.19	150	118.07	177.64	218.27	361.31	158.75	415.31	578.23	122.91	499.11	62.79	1228.72	160.73	64.59	82.48	466.4	192.15	310.32	74.68	403.87	103.37
S5	A2,B2	S5	213.63	23.05	41.5	22.78	74.57	38	103.43	91.33	24.78	163.85	60.17	60.24	127.51	72.2	108.08	19.39	38.9	28.84	47.39	54.76	86.52	36.78	97.34	155.98	34.1	125.03	13.4	336.32	47.43	12.37	18.65	106.16	41.07	74.9	15.63	86.9	24.12
S6	C2,D2	S6	52.02	6.89	12.7	7.51	21.54	8.55	27.92	25.3	8.14	45.79	16.28	16.99	27.92	20.07	27.16	4.81	9.21	8.18	10.6	13.65	25.82	12.34	27.09	32	6.98	40.15	4.44	98.36	OOR <	4.44	6.44	36.88	OOR <	21.37	5.27	OOR <	7.04
S7	E2,F2	S7		1.1	2.1	OOR <	4.96			5.44	1.18		2.92	2.84		3.59							4.01	2.14				OOR <	0.64	OOR <			OOR <	OOR <			0.87	OOR <	1.61
S8	G2,H2	S8			OOR <								2.92											OOR <				OOR <		OOR <				OOR <				OOR <	0.44
X1	C3,D3	DL606 02/08	OOR <	9.14	OOR <	OOR <	OOR <	OOR <	OOR <	OOR <	OOR <	OOR <	13.93	OOR <	OOR <	OOR <	243.69	304.48	88.28	OOR <	OOR <	256.76	OOR <	OOR <	115.09	548.02	15.47	45.3	OOR <	157.24	OOR <	4.44	OOR <	140.39	OOR <	402.2	8.08	OOR <	12.43
X2	E3,F3	DL606 02/28 0H	OOR <	11.37	OOR <	OOR <	OOR <	OOR <	OOR <	15.43	OOR <	OOR <	16.86	OOR <	OOR <	OOR <	317.35	220.84	43.68	OOR <	OOR <	206.86	OOR <	OOR <	45.44	403.89	OOR <	110.37	OOR <	213.82	OOR <	OOR <	OOR <	110.71	OOR <	280.47	4.79	OOR <	5.36
X3	G3,H3	DL606 02/28 2H	OOR <	5.56	OOR <	OOR <	OOR <	OOR <	OOR <	12.87	OOR <	OOR <	13.03	OOR <	103.23	9.6	328.41	213.03	22.84	33.85	OOR <	1218.7	23.95	41.25	344.66	368.53	OOR <	132.02	OOR <	501.43	OOR <	OOR <	OOR <	76.49	OOR <	390.6	4.3	OOR <	OOR <
X4	A4,B4	DL606 02/28 6H	OOR <	25.6	OOR <	OOR <	OOR <	OOR <	OOR <	9.05	OOR <	OOR <	10.54	6.59	473.24	29.22	369.26	133.96	28.11	43.77	73.6	3710.11	34.16	48.84	158.06	226.24	OOR <	2231.12	OOR <	2589	OOR <	OOR <	OOR <	47.88	OOR <	180.53	OOR <	OOR <	1.61
X5	C4,D4	DL606 02/28 12H	OOR <	15	OOR <	OOR <	OOR <	OOR <	OOR <	12.87	OOR <	OOR <	10.54	OOR <	118.52	6.56	350.74	65.9	15.88	9.33	28.09	336.58	OOR <	15.18	126.42	144.17	OOR <	339.03	OOR <	1576.64	OOR <	OOR <	OOR <	74.88	OOR <	262.55	1.47	OOR <	3.58
X6	E4,F4	DL606 02/29 24H	OOR <	7.66	OOR <	OOR <	OOR <	OOR <	OOR <	14.92	OOR <	OOR <	12.11	OOR <	OOR <	OOR <	345.33	94.97	20.19	OOR <	OOR <	196.76	OOR <	OOR <	98.09	196.79	OOR <	194.44	OOR <	686.18	OOR <	OOR <	OOR <	58.31	OOR <	321.04	1.86	OOR <	3.58
X7	G4,H4	DL606 03/01 48H	OOR <	5.83	OOR <	OOR <	OOR <	OOR <	OOR <	OOR <	OOR <	OOR <	12.72	OOR <	OOR <	OOR <	281.56	105.25	23.82	OOR <	OOR <	160.1	OOR <	OOR <	123.15	206.17	OOR <	127.85	OOR <	994.41	OOR <	OOR <	OOR <	58.31	OOR <	105.55	1.86	OOR <	OOR <
X8	A5,B5	DL606 03/06	OOR <	8.65	OOR <	OOR <	OOR <	OOR <	OOR <	8.48	OOR <	OOR <	11.49	OOR <	OOR <	OOR <	285.63	123.47	20.19	OOR <	OOR <	151.02	OOR <	OOR <	92.13	253.43	OOR <	138.13	OOR <	668.07	OOR <	OOR <	OOR <	58.31	OOR <	143.49	OOR <	OOR <	OOR <
X9	C5,D5	DL606 03/07	OOR <	14.68	OOR <	OOR <	OOR <	OOR <	OOR <	OOR <	OOR <	OOR <	11.49	OOR <	OOR <	OOR <	226.89	177.22	21.26	OOR <	OOR <	370.93	OOR <	2.65	124.5	277.16	OOR <	78.89	OOR <	372.97	OOR <	OOR <	OOR <	58.31	OOR <	67.17	2.41	OOR <	0.44
X10	E5,F5	DN233 02/08	OOR <	OOR <	OOR <	OOR <	OOR <	OOR <	OOR <	9.05	OOR <	OOR <	5.39	OOR <	OOR <	OOR <	142.12	61.48	152.22	OOR <	15.01	219.62	OOR <	26.25	147.89	603.25	50.99	OOR <	OOR <	OOR <	OOR <	10.39	22.81	82.89	114.79	376.35	OOR <	OOR <	OOR <
X11	G5,H5	DN233 02/28 0H	OOR <	OOR <	OOR <	OOR <	OOR <	OOR <	OOR <	OOR <	OOR <	OOR <	3.8	OOR <	OOR <	OOR <	127.74	68.27	265.17	OOR <	OOR <	165.21	OOR <	13.85	120.81	660.66	40.15	OOR <	OOR <	OOR <	OOR <	9.82	17.94	47.88	OOR <	251.4	OOR <	OOR <	OOR <
X12	A6,B6	DN233 02/28 2H	OOR <	OOR <	OOR <	OOR <	OOR <	OOR <	OOR <	7.3	OOR <	OOR <	12.42	OOR <	267.24	OOR <	155.36	74.93	232.05	53.05	34.63	2020.78	56.98	62.54	474.43	550.97	12.03	52.48	OOR <	241.66	OOR <	13.5	13.59	36.88	OOR <	404.77	OOR <	OOR <	OOR <
X13	C6,D6	DN233 02/28 6H	OOR <	32.31	OOR <	OOR <	OOR <	OOR <	OOR <	7.3	OOR <	OOR <	6.5	OOR <	355.68	8.03	154.98	46.56	80.02	43.77	435.19	1003.48	52.56	55.52	283.13	461.99	21.32	843.9	OOR <	2267.05	OOR <	7.27	OOR <	36.88	OOR <	269.47	OOR <	181.48	OOR <
X14	E6,F6	DN233 02/28 12H	OOR <	13.71	OOR <	OOR <	OOR <	OOR <	OOR <	OOR <	OOR <	OOR <	OOR <	OOR <	OOR <	OOR <	93.67	19.46	39.79	OOR <	141.46	223.65	OOR <	14.06	159.55	208.03	OOR <	129.94	OOR <	1048.31	OOR <	OOR <	OOR <	OOR <	OOR <	198.38	OOR <	OOR <	OOR <
X15	G6,H6	DN233 02/29 24H	OOR <	OOR <	OOR <	OOR <	OOR <	OOR <	OOR <	11.81	OOR <	OOR <	6.14	OOR <	OOR <	OOR <	136.94	46.97	159.13	OOR <	114.78	237.45	OOR <	15.28	252.68	470.95	OOR <	86.03	OOR <	714.34	OOR <	6.99	OOR <	47.88	OOR <	318.37	OOR <	OOR <	OOR <
X16	A7,B7	DN233 03/01 48H	OOR <	OOR <	OOR <	OOR <	OOR <	OOR <	OOR <	14.92	OOR <	OOR <	10.86	OOR <	75.58	OOR <	141.27	34.01	112.9	OOR <	OOR <	119.83	OOR <	6.41	132.49	427.42	OOR <	112.64	OOR <	1008.01	OOR <	4.72	OOR <	44.29	OOR <	152.95	OOR <	OOR <	7.85
X17	C7,D7	DN361 02/08	OOR <	OOR <	OOR <	OOR <	OOR <	OOR <	OOR <	10.17	OOR <	OOR <	5.39	OOR <	OOR <	OOR <	169.22	288.05	124.42	OOR <	OOR <	254.87	OOR <	OOR <	201.77	429.68	16.81	OOR <	OOR <	OOR <	OOR <	OOR <	OOR <	84.47	OOR <	629.33	13.65	OOR <	5.36
X18	E7,F7	DN361 02/28 0H	OOR <	OOR <	OOR <	OOR <	OOR <	OOR <	OOR <	6.07	OOR <	OOR <	6.86	OOR <	OOR <	OOR <	159.88	182.6	86.18	OOR <	OOR <	200.38	OOR <	OOR <	134.36	292.07	OOR <	OOR <	OOR <	OOR <	OOR <	OOR <	OOR <	74.88	OOR <	530.49	9.73	OOR <	3.58
X19	G7,H7	DN361 02/28 2H	OOR <	OOR <	OOR <	OOR <	OOR <	OOR <	OOR <	16.42	OOR <	OOR <	10.86	OOR <	165.89	13.37	214.92	183.4	59.48	34.86	OOR <	3658.28	47.57	57.44	489.49	298.63	OOR <	97.81	OOR <	899.06	OOR <	OOR <	OOR <	63.37	OOR <	595.4	3.63	OOR <	3.58
X20	A8,B8	DN361 02/28 6H	OOR <	11.14	OOR <	OOR <	OOR <	OOR <	OOR <	10.17	OOR <	OOR <	10.22	OOR <	282.29	11.66	240.15	151.91	31.49	40.23	190.09	3548.24	47.07	53.36	273.05	212.64	OOR <	1042.06	OOR <	3142.16	OOR <	OOR <	OOR <	47.88	OOR <	378.95	2.94	103.05	1.61
X21	C8,D8	DN361 02/28 12H	OOR <	5	OOR <	OOR <	OOR <	OOR <	OOR <	7.3	OOR <	OOR <	6.14	OOR <	OOR <	OOR <	221.79	126.69	OOR <	OOR <	85.52	279.03	OOR <	3.97	135.75	76.52	OOR <	170.9	OOR <	1363.64	OOR <	OOR <	OOR <	53.16	OOR <	371.14	OOR <	OOR <	OOR <
X22	E8,F8	DN361 02/29 24H	OOR <	OOR <	OOR <	OOR <	OOR <	OOR <	OOR <	12.87	OOR <	OOR <	6.14	OOR <	OOR <	OOR <	209.28	67.21	OOR <	OOR <	OOR <	141.91	OOR <	OOR <	67.86	59.35	OOR <	82.5	OOR <	254.9	OOR <	OOR <	OOR <	OOR <	OOR <	388.02	OOR <	OOR <	OOR <
X23	G8,H8	DN361 03/01 48H	OOR <	OOR <	OOR <	OOR <	OOR <	OOR <	OOR <	OOR <	OOR <	OOR <	4.62	OOR <	OOR <	OOR <	221.79	56.03	11.11	OOR <	OOR <	91.69	OOR <	OOR <	31.41	OOR <	OOR <	OOR <	OOR <	180.48	OOR <	OOR <	OOR <	OOR <	OOR <	138.7	OOR <	OOR <	OOR <
X24	A9,B9	DN361 03/06	OOR <	OOR <	OOR <	OOR <	OOR <	OOR <	OOR <	12.87	OOR <	OOR <	9.9	OOR <	OOR <	OOR <	167.82	151.61	160.92	OOR <	17.8	207.39	OOR <	11.43	123.05	433.46	8.72	OOR <	OOR <	143	OOR <	4.72	OOR <	61.7	88.08	372.45	5.27	241.53	7.85
X25	C9,D9	DN361 03/07	OOR <	OOR <	OOR <	OOR <	OOR <	OOR <	OOR <	10.73	OOR <	OOR <	8.24	OOR <	OOR <	OOR <	172.34	176.83	152.28	OOR <	23.45	225.76	OOR <	14.27	134.45	469.46	OOR <	OOR <	OOR <	146.64	OOR <	OOR <	OOR <	109.2	OOR <	393.18	6.54	OOR <	8.64
X26	E9,F9	DN362 02/08	OOR <	OOR <	OOR <	OOR <	OOR <	OOR <	OOR <	OOR <	OOR <	OOR <	OOR <	OOR <	OOR <	OOR <	99.25	151.41	OOR <	OOR <	OOR <	112.89	OOR <	OOR <	OOR <	234.25	OOR <	OOR <	OOR <	OOR <	OOR <	OOR <	OOR <	OOR <	OOR <	71.07	8.99	OOR <	OOR <
X27	G9,H9	DN362 02/28 0H	OOR <	OOR <	OOR <	OOR <	OOR <	OOR <	OOR <	OOR <	OOR <	OOR <	OOR <	OOR <	OOR <	OOR <	109.85	197.48	18.2	OOR <	OOR <	120.59	OOR <	OOR <	OOR <	383.98	OOR <	OOR <	OOR <	OOR <	OOR <	OOR <	OOR <	42.47	OOR <	159.17	5.91	OOR <	OOR <
X28	A10,B10	DN362 02/28 2H	OOR <	OOR <	OOR <	OOR <	OOR <	OOR <	OOR <	OOR <	OOR <	OOR <	2.92	OOR <	OOR <	4.26	167.12	225.83	OOR <	36.56	OOR <	966.81	38.29	46.36	440.89	419.09	OOR <	OOR <	OOR <	205.04	OOR <	OOR <	OOR <	OOR <	OOR <	156.07	14.22	OOR <	OOR <
X29	C10,D10	DN362 02/28 6H	OOR <	9.5	OOR <	OOR <	OOR <	OOR <	OOR <	OOR <	OOR <	OOR <	2.92	OOR <	293.97	21.3	131.05	144.02	OOR <	36.39	50.89	1579.22	25.1	39.23	115.69	225.34	OOR <	1147.62	OOR <	1932.03	OOR <	OOR <	OOR <	OOR <	OOR <	110.69	3.63	OOR <	OOR <
X30	E10,F10	DN362 02/28 12H	OOR <	OOR <	OOR <	OOR <	OOR <	OOR <	OOR <	7.3	OOR <	OOR <	OOR <	OOR <	OOR <	OOR <	151.49	76.42	OOR <	OOR <	OOR <	144.33	OOR <	OOR <	OOR <	102.41	OOR <	267.56	OOR <	1429.46	OOR <	OOR <	OOR <	OOR <	OOR <	107.27	1.67	OOR <	4.49
X31	G10,H10	DN362 02/29 24H	OOR <	OOR <	OOR <	OOR <	OOR <	OOR <	OOR <	OOR <	OOR <	OOR <	OOR <	OOR <	OOR <	OOR <	115.48	79.29	OOR <	OOR <	OOR <	96.39	OOR <	OOR <	46.2	171.42	OOR <	52.48	OOR <	327.36	OOR <	OOR <	OOR <	OOR <	OOR <	122.42	1.08	OOR <	OOR <
X32	A11,B11	DN362 03/01 48H	OOR <	OOR <	OOR <	OOR <	OOR <	OOR <	OOR <	OOR <	OOR <	OOR <	OOR <	OOR <	OOR <	OOR <	85.09	65.7	OOR <	OOR <	OOR <	66.94	OOR <	OOR <	OOR <	198.68	OOR <	OOR <	OOR <	260.08	OOR <	OOR <	OOR <	OOR <	OOR <	37.15	3.29	OOR <	OOR <
X33	C11,D11	DN362 03/06	OOR <	OOR <	OOR <	OOR <	OOR <	OOR <	OOR <	OOR <	OOR <	OOR <	OOR <	OOR <	OOR <	OOR <	57.43	66.18	37.24	OOR <	OOR <	91.69	OOR <	OOR <	OOR <	443.24	16.61	OOR <	OOR <	589.58	OOR <	OOR <	OOR <	OOR <	137.5	78.68	8.99	OOR <	OOR <
X34	E11,F11	DN362 03/07	OOR <	OOR <	OOR <	OOR <	OOR <	OOR <	OOR <	OOR <	OOR <	OOR <	2.92	OOR <	OOR <	OOR <	89.92	136.97	90.75	OOR <	OOR <	114.64	OOR <	OOR <	66.85	532.53	OOR <	OOR <	OOR <	119.89	OOR <	OOR <	OOR <	OOR <	OOR <	146.66	10.47	OOR <	3.58
*** = Value not available; --- = Designated as an outlier
*Value = Value extrapolated beyond standard range
OOR = Out of Range; OOR> = Out of Range Above; OOR< = Out of Range Below
Exp Conc = Expected Concentration; Obs Conc = Observed Concentration

## Sheet: P1 Obs Conc
File Name: C:\Users\Bio-Plex\OneDrive - Bioqual, Inc\Desktop\INTERNAL S Aureus\2024_04_08_1612_Bio-Plex_Assay1_PLATE1.rbx
Acquisition Date: 08-Apr-2024, 04:13 PM
Reader Serial Number: LX10018152423
Assay Lot: 288319-004
Standard Lot: A-2411729-000, B-282510-000
Plate ID: PLATE 1
RP1 PMT (Volts): 537.48
RP1 Target: 3719
			GM-CSF (44)	IFN-gamma (43)	IL-1B (18)	IL-10 (28)	IL-12p70 (34)	IL-13 (35)	IL-17A (36)	IL-18 (66)	IL-2 (19)	IL-23 (63)	IL-4 (20)	IL-5 (21)	IL-6 (25)	TNF-A (45)	BLC (15)	EOTAXIN (33)	IL-8 (27)	IP-10 (22)	I-TAC (46)	MCP-1 (51)	MIG (54)	MIP-1A (12)	MIP-1B (47)	SDF-1A (13)	CD40-LIGAND (74)	G-CSF/CSF-3 (42)	IFN-A (48)	IL-1RA (38)	IL-15 (65)	IL-7 (26)	BDNF (57)	bNGF (55)	FGF-2 (75)	PDGF-BB (77)	SCF (39)	VEGF-A (78)	VEGF-D (53)
Type	Well	Description	Obs Conc	Obs Conc	Obs Conc	Obs Conc	Obs Conc	Obs Conc	Obs Conc	Obs Conc	Obs Conc	Obs Conc	Obs Conc	Obs Conc	Obs Conc	Obs Conc	Obs Conc	Obs Conc	Obs Conc	Obs Conc	Obs Conc	Obs Conc	Obs Conc	Obs Conc	Obs Conc	Obs Conc	Obs Conc	Obs Conc	Obs Conc	Obs Conc	Obs Conc	Obs Conc	Obs Conc	Obs Conc	Obs Conc	Obs Conc	Obs Conc	Obs Conc	Obs Conc
B	A3,B3	Blank
S1	A1,B1	S1		6162.72	11138.1		21968.6	10308.6	24885.9	34145.4		42876.4	21751.6	17192.1	36481.1	20758.3	27272.6	4971.45	10075.1	8420.63	12506.2	14142.2	33678.2			41992	9814.29		3625.41	86755.8	11476.2	4066.23		32821.3	12580.7	20354.2	5095.05	27078.4	7301.15
S2	C1,D1	S2	13456.5	1531.88	2757.48	1552.85	4882.24	2184.26	6992.17	5545.91	1699.84	8973.53	3095.14	3101.27	7129.88	4170.55	7057.21	1233.98	2336.82	1669.3	2689.46	3472.84	5368.98	2528.41	6775.1	8715.27	1839.27	6685.79	969.3	19698.5	2641.35	835.33	1290.21	6294.7	2526.79	4757.83	912.81	3955.91	1379.66
S3	E1,F1	S3	3397.4	385.83	696.54	379.59	1300.65	631.38	1690.85	1552.98	425.21	2939.28	1829.82	1588.34	2057.29	1320.02	1714.77	309.98	638.52	503.21	804.75	878.48	1455.59	616.91	1577.61	2539.64	547.73	2038.73	226.3	5360.26	680.96	353.52	321	2455.63	898.16	1324.68	366.37	1987.57	599.46
S4	G1,H1	S4	838.99	96.95	175.33	96.45	338.18	144.42	438.57	373.95	108.25	580.3	315.6	213.34	467.41	287.24	434.25	77.19	150	118.07	177.64	218.27	361.31	158.75	415.31	578.23	122.91	499.11	62.79	1228.72	160.73	64.59	82.48	466.4	192.15	310.32	74.68	403.87	103.37
S5	A2,B2	S5	213.63	23.05	41.5	22.78	74.57	38	103.43	91.33	24.78	163.85	60.17	60.24	127.51	72.2	108.08	19.39	38.9	28.84	47.39	54.76	86.52	36.78	97.34	155.98	34.1	125.03	13.4	336.32	47.43	12.37	18.65	106.16	41.07	74.9	15.63	86.9	24.12
S6	C2,D2	S6	52.02	6.89	12.7	7.51	21.54	8.55	27.92	25.3	8.14	45.79	16.28	16.99	27.92	20.07	27.16	4.81	9.21	8.18	10.6	13.65	25.82	12.34	27.09	32	6.98	40.15	4.44	98.36	4.72	4.44	6.44	36.88	0.96	21.37	5.27	27.98	7.04
S7	E2,F2	S7		1.1	2.1	0.31	4.96			5.44	1.18		2.92	2.84		3.59							4.01	2.14				OOR <	0.64	OOR <			0.76	OOR <			0.87	OOR <	1.61
S8	G2,H2	S8			0.11								2.92											OOR <				13		67.94				10.77				13.67	0.44
X1	C3,D3	DL606 02/08	OOR <	9.14	OOR <	OOR <	*2.85	OOR <	OOR <	*4.10	OOR <	OOR <	13.93	OOR <	OOR <	OOR <	243.69	304.48	88.28	OOR <	OOR <	256.76	OOR <	OOR <	115.09	548.02	15.47	45.3	*0.40	157.24	OOR <	4.44	OOR <	140.39	OOR <	402.2	8.08	OOR <	12.43
X2	E3,F3	DL606 02/28 0H	OOR <	11.37	OOR <	5.38	*3.76	OOR <	OOR <	15.43	OOR <	OOR <	16.86	OOR <	OOR <	OOR <	317.35	220.84	43.68	OOR <	OOR <	206.86	OOR <	OOR <	45.44	403.89	*1.90	110.37	OOR <	213.82	OOR <	*1.59	OOR <	110.71	OOR <	280.47	4.79	OOR <	5.36
X3	G3,H3	DL606 02/28 2H	OOR <	5.56	OOR <	3.58	*3.40	OOR <	OOR <	12.87	OOR <	OOR <	13.03	OOR <	103.23	9.6	328.41	213.03	22.84	33.85	OOR <	1218.7	23.95	41.25	344.66	368.53	OOR <	132.02	OOR <	501.43	OOR <	*1.02	OOR <	76.49	OOR <	390.6	4.3	OOR <	OOR <
X4	A4,B4	DL606 02/28 6H	OOR <	25.6	OOR <	OOR <	*3.40	OOR <	OOR <	9.05	OOR <	OOR <	10.54	6.59	473.24	29.22	369.26	133.96	28.11	43.77	73.6	3710.11	34.16	48.84	158.06	226.24	OOR <	2231.12	OOR <	2589	OOR <	*0.74	OOR <	47.88	OOR <	180.53	*0.16	OOR <	1.61
X5	C4,D4	DL606 02/28 12H	OOR <	15	OOR <	OOR <	*3.22	OOR <	OOR <	12.87	OOR <	OOR <	10.54	OOR <	118.52	6.56	350.74	65.9	15.88	9.33	28.09	336.58	*0.56	15.18	126.42	144.17	OOR <	339.03	OOR <	1576.64	OOR <	*0.17	OOR <	74.88	OOR <	262.55	1.47	OOR <	3.58
X6	E4,F4	DL606 02/29 24H	OOR <	7.66	OOR <	4.94	*3.31	OOR <	OOR <	14.92	OOR <	OOR <	12.11	OOR <	*19.34	OOR <	345.33	94.97	20.19	OOR <	OOR <	196.76	OOR <	OOR <	98.09	196.79	OOR <	194.44	OOR <	686.18	OOR <	*0.45	OOR <	58.31	OOR <	321.04	1.86	OOR <	3.58
X7	G4,H4	DL606 03/01 48H	OOR <	5.83	OOR <	OOR <	*3.04	OOR <	OOR <	*1.86	OOR <	OOR <	12.72	OOR <	OOR <	OOR <	281.56	105.25	23.82	OOR <	OOR <	160.1	OOR <	OOR <	123.15	206.17	OOR <	127.85	OOR <	994.41	OOR <	OOR <	OOR <	58.31	OOR <	105.55	1.86	OOR <	OOR <
X8	A5,B5	DL606 03/06	OOR <	8.65	OOR <	OOR <	*3.04	OOR <	OOR <	8.48	OOR <	OOR <	11.49	OOR <	OOR <	OOR <	285.63	123.47	20.19	OOR <	OOR <	151.02	OOR <	OOR <	92.13	253.43	OOR <	138.13	OOR <	668.07	OOR <	*0.17	OOR <	58.31	OOR <	143.49	OOR <	OOR <	OOR <
X9	C5,D5	DL606 03/07	OOR <	14.68	OOR <	OOR <	*3.40	OOR <	OOR <	*1.86	OOR <	OOR <	11.49	OOR <	OOR <	OOR <	226.89	177.22	21.26	OOR <	OOR <	370.93	OOR <	2.65	124.5	277.16	OOR <	78.89	*0.18	372.97	OOR <	*0.45	OOR <	58.31	OOR <	67.17	2.41	OOR <	0.44
X10	E5,F5	DN233 02/08	OOR <	OOR <	OOR <	OOR <	*2.28	OOR <	OOR <	9.05	OOR <	OOR <	5.39	OOR <	OOR <	OOR <	142.12	61.48	152.22	OOR <	15.01	219.62	OOR <	26.25	147.89	603.25	50.99	7.24	OOR <	OOR <	OOR <	10.39	22.81	82.89	114.79	376.35	OOR <	OOR <	OOR <
X11	G5,H5	DN233 02/28 0H	OOR <	OOR <	OOR <	OOR <	*2.09	OOR <	OOR <	OOR <	OOR <	OOR <	3.8	OOR <	OOR <	OOR <	127.74	68.27	265.17	OOR <	OOR <	165.21	OOR <	13.85	120.81	660.66	40.15	OOR <	OOR <	OOR <	OOR <	9.82	17.94	47.88	20.92	251.4	OOR <	OOR <	OOR <
X12	A6,B6	DN233 02/28 2H	OOR <	OOR <	OOR <	OOR <	*2.28	OOR <	OOR <	7.3	OOR <	OOR <	12.42	OOR <	267.24	OOR <	155.36	74.93	232.05	53.05	34.63	2020.78	56.98	62.54	474.43	550.97	12.03	52.48	OOR <	241.66	OOR <	13.5	13.59	36.88	OOR <	404.77	OOR <	OOR <	OOR <
X13	C6,D6	DN233 02/28 6H	OOR <	32.31	OOR <	OOR <	*2.28	OOR <	OOR <	7.3	OOR <	OOR <	6.5	OOR <	355.68	8.03	154.98	46.56	80.02	43.77	435.19	1003.48	52.56	55.52	283.13	461.99	21.32	843.9	OOR <	2267.05	OOR <	7.27	3.43	36.88	28.17	269.47	OOR <	181.48	OOR <
X14	E6,F6	DN233 02/28 12H	OOR <	13.71	OOR <	OOR <	*1.89	OOR <	OOR <	OOR <	OOR <	OOR <	OOR <	OOR <	OOR <	OOR <	93.67	19.46	39.79	OOR <	141.46	223.65	OOR <	14.06	159.55	208.03	OOR <	129.94	OOR <	1048.31	OOR <	*1.74	OOR <	18.31	OOR <	198.38	OOR <	OOR <	OOR <
X15	G6,H6	DN233 02/29 24H	OOR <	OOR <	OOR <	OOR <	*2.09	OOR <	OOR <	11.81	OOR <	OOR <	6.14	OOR <	OOR <	OOR <	136.94	46.97	159.13	OOR <	114.78	237.45	OOR <	15.28	252.68	470.95	*6.36	86.03	OOR <	714.34	OOR <	6.99	4.36	47.88	OOR <	318.37	OOR <	OOR <	OOR <
X16	A7,B7	DN233 03/01 48H	OOR <	OOR <	OOR <	OOR <	*2.28	OOR <	OOR <	14.92	OOR <	OOR <	10.86	OOR <	75.58	OOR <	141.27	34.01	112.9	OOR <	OOR <	119.83	OOR <	6.41	132.49	427.42	OOR <	112.64	OOR <	1008.01	OOR <	4.72	OOR <	44.29	OOR <	152.95	OOR <	OOR <	7.85
X17	C7,D7	DN361 02/08	OOR <	OOR <	OOR <	OOR <	*2.48	OOR <	OOR <	10.17	OOR <	OOR <	5.39	OOR <	OOR <	OOR <	169.22	288.05	124.42	OOR <	OOR <	254.87	OOR <	OOR <	201.77	429.68	16.81	OOR <	OOR <	OOR <	OOR <	*2.45	OOR <	84.47	OOR <	629.33	13.65	OOR <	5.36
X18	E7,F7	DN361 02/28 0H	OOR <	OOR <	OOR <	OOR <	*2.28	OOR <	OOR <	6.07	OOR <	OOR <	6.86	OOR <	OOR <	OOR <	159.88	182.6	86.18	OOR <	OOR <	200.38	OOR <	OOR <	134.36	292.07	*4.99	OOR <	OOR <	OOR <	OOR <	*0.74	OOR <	74.88	OOR <	530.49	9.73	OOR <	3.58
X19	G7,H7	DN361 02/28 2H	OOR <	OOR <	OOR <	OOR <	*2.38	OOR <	OOR <	16.42	OOR <	OOR <	10.86	OOR <	165.89	13.37	214.92	183.4	59.48	34.86	OOR <	3658.28	47.57	57.44	489.49	298.63	OOR <	97.81	OOR <	899.06	OOR <	*2.16	OOR <	63.37	OOR <	595.4	3.63	OOR <	3.58
X20	A8,B8	DN361 02/28 6H	OOR <	11.14	OOR <	OOR <	*2.66	OOR <	OOR <	10.17	OOR <	OOR <	10.22	OOR <	282.29	11.66	240.15	151.91	31.49	40.23	190.09	3548.24	47.07	53.36	273.05	212.64	OOR <	1042.06	OOR <	3142.16	OOR <	*1.88	OOR <	47.88	OOR <	378.95	2.94	103.05	1.61
X21	C8,D8	DN361 02/28 12H	OOR <	5	OOR <	OOR <	*2.28	OOR <	OOR <	7.3	OOR <	OOR <	6.14	OOR <	OOR <	OOR <	221.79	126.69	OOR <	OOR <	85.52	279.03	OOR <	3.97	135.75	76.52	OOR <	170.9	OOR <	1363.64	OOR <	*0.74	OOR <	53.16	OOR <	371.14	OOR <	OOR <	OOR <
X22	E8,F8	DN361 02/29 24H	OOR <	OOR <	OOR <	OOR <	*2.28	OOR <	OOR <	12.87	OOR <	OOR <	6.14	OOR <	OOR <	OOR <	209.28	67.21	OOR <	OOR <	OOR <	141.91	OOR <	OOR <	67.86	59.35	OOR <	82.5	OOR <	254.9	OOR <	*0.45	OOR <	33.03	OOR <	388.02	OOR <	OOR <	OOR <
X23	G8,H8	DN361 03/01 48H	OOR <	OOR <	OOR <	OOR <	*2.48	OOR <	OOR <	*3.40	OOR <	OOR <	4.62	OOR <	OOR <	OOR <	221.79	56.03	11.11	OOR <	OOR <	91.69	OOR <	OOR <	31.41	OOR <	OOR <	37.43	OOR <	180.48	OOR <	OOR <	OOR <	10.77	OOR <	138.7	OOR <	OOR <	OOR <
X24	A9,B9	DN361 03/06	OOR <	OOR <	OOR <	OOR <	*2.85	OOR <	OOR <	12.87	OOR <	OOR <	9.9	OOR <	OOR <	OOR <	167.82	151.61	160.92	OOR <	17.8	207.39	OOR <	11.43	123.05	433.46	8.72	37.43	OOR <	143	OOR <	4.72	OOR <	61.7	88.08	372.45	5.27	241.53	7.85
X25	C9,D9	DN361 03/07	OOR <	OOR <	OOR <	OOR <	*3.04	OOR <	OOR <	10.73	OOR <	OOR <	8.24	OOR <	OOR <	OOR <	172.34	176.83	152.28	OOR <	23.45	225.76	OOR <	14.27	134.45	469.46	OOR <	30.08	OOR <	146.64	OOR <	*4.15	OOR <	109.2	OOR <	393.18	6.54	67.3	8.64
X26	E9,F9	DN362 02/08	OOR <	OOR <	OOR <	OOR <	*1.89	OOR <	OOR <	OOR <	OOR <	OOR <	OOR <	OOR <	OOR <	OOR <	99.25	151.41	OOR <	OOR <	OOR <	112.89	OOR <	OOR <	*8.16	234.25	OOR <	OOR <	OOR <	OOR <	OOR <	*0.74	OOR <	OOR <	OOR <	71.07	8.99	OOR <	OOR <
X27	G9,H9	DN362 02/28 0H	OOR <	OOR <	OOR <	OOR <	*1.89	OOR <	OOR <	OOR <	OOR <	OOR <	*1.40	OOR <	OOR <	OOR <	109.85	197.48	18.2	OOR <	OOR <	120.59	OOR <	OOR <	*21.33	383.98	OOR <	OOR <	OOR <	OOR <	OOR <	OOR <	OOR <	42.47	OOR <	159.17	5.91	OOR <	OOR <
X28	A10,B10	DN362 02/28 2H	OOR <	OOR <	OOR <	OOR <	*2.09	OOR <	OOR <	*2.66	OOR <	OOR <	2.92	OOR <	*23.02	4.26	167.12	225.83	*3.96	36.56	OOR <	966.81	38.29	46.36	440.89	419.09	OOR <	13	OOR <	205.04	OOR <	*0.02	OOR <	15.94	OOR <	156.07	14.22	OOR <	OOR <
X29	C10,D10	DN362 02/28 6H	OOR <	9.5	OOR <	OOR <	*2.09	OOR <	OOR <	*4.78	OOR <	OOR <	2.92	*1.02	293.97	21.3	131.05	144.02	OOR <	36.39	50.89	1579.22	25.1	39.23	115.69	225.34	OOR <	1147.62	OOR <	1932.03	OOR <	OOR <	OOR <	OOR <	OOR <	110.69	3.63	OOR <	OOR <
X30	E10,F10	DN362 02/28 12H	OOR <	*0.65	OOR <	OOR <	*2.48	OOR <	OOR <	7.3	OOR <	OOR <	*1.40	OOR <	OOR <	OOR <	151.49	76.42	OOR <	OOR <	OOR <	144.33	OOR <	OOR <	*1.89	102.41	OOR <	267.56	OOR <	1429.46	OOR <	*0.45	OOR <	OOR <	OOR <	107.27	1.67	OOR <	4.49
X31	G10,H10	DN362 02/29 24H	OOR <	OOR <	OOR <	OOR <	*2.09	OOR <	OOR <	OOR <	OOR <	OOR <	OOR <	OOR <	OOR <	OOR <	115.48	79.29	OOR <	OOR <	OOR <	96.39	OOR <	OOR <	46.2	171.42	OOR <	52.48	OOR <	327.36	OOR <	OOR <	OOR <	OOR <	OOR <	122.42	1.08	OOR <	OOR <
X32	A11,B11	DN362 03/01 48H	OOR <	OOR <	OOR <	OOR <	*2.09	OOR <	OOR <	OOR <	OOR <	OOR <	OOR <	OOR <	OOR <	OOR <	85.09	65.7	OOR <	OOR <	OOR <	66.94	OOR <	OOR <	OOR <	198.68	OOR <	OOR <	OOR <	260.08	OOR <	OOR <	OOR <	OOR <	OOR <	37.15	3.29	OOR <	OOR <
X33	C11,D11	DN362 03/06	OOR <	OOR <	OOR <	OOR <	*2.28	OOR <	OOR <	OOR <	OOR <	OOR <	OOR <	OOR <	OOR <	OOR <	57.43	66.18	37.24	OOR <	OOR <	91.69	OOR <	OOR <	*9.82	443.24	16.61	17.57	OOR <	589.58	OOR <	*0.74	OOR <	15.94	137.5	78.68	8.99	32.28	OOR <
X34	E11,F11	DN362 03/07	OOR <	OOR <	OOR <	OOR <	*2.28	OOR <	OOR <	OOR <	OOR <	OOR <	2.92	OOR <	OOR <	OOR <	89.92	136.97	90.75	OOR <	OOR <	114.64	OOR <	OOR <	66.85	532.53	*4.81	OOR <	OOR <	119.89	OOR <	*2.16	OOR <	29.06	OOR <	146.66	10.47	72.29	3.58
*** = Value not available; --- = Designated as an outlier
*Value = Value extrapolated beyond standard range
OOR = Out of Range; OOR> = Out of Range Above; OOR< = Out of Range Below
Exp Conc = Expected Concentration; Obs Conc = Observed Concentration

## Sheet: P1 Exp Conc
File Name: C:\Users\Bio-Plex\OneDrive - Bioqual, Inc\Desktop\INTERNAL S Aureus\2024_04_08_1612_Bio-Plex_Assay1_PLATE1.rbx
Acquisition Date: 08-Apr-2024, 04:13 PM
Reader Serial Number: LX10018152423
Assay Lot: 288319-004
Standard Lot: A-2411729-000, B-282510-000
Plate ID: PLATE 1
RP1 PMT (Volts): 537.48
RP1 Target: 3719
			GM-CSF (44)	IFN-gamma (43)	IL-1B (18)	IL-10 (28)	IL-12p70 (34)	IL-13 (35)	IL-17A (36)	IL-18 (66)	IL-2 (19)	IL-23 (63)	IL-4 (20)	IL-5 (21)	IL-6 (25)	TNF-A (45)	BLC (15)	EOTAXIN (33)	IL-8 (27)	IP-10 (22)	I-TAC (46)	MCP-1 (51)	MIG (54)	MIP-1A (12)	MIP-1B (47)	SDF-1A (13)	CD40-LIGAND (74)	G-CSF/CSF-3 (42)	IFN-A (48)	IL-1RA (38)	IL-15 (65)	IL-7 (26)	BDNF (57)	bNGF (55)	FGF-2 (75)	PDGF-BB (77)	SCF (39)	VEGF-A (78)	VEGF-D (53)
Type	Well	Description	Exp Conc	Exp Conc	Exp Conc	Exp Conc	Exp Conc	Exp Conc	Exp Conc	Exp Conc	Exp Conc	Exp Conc	Exp Conc	Exp Conc	Exp Conc	Exp Conc	Exp Conc	Exp Conc	Exp Conc	Exp Conc	Exp Conc	Exp Conc	Exp Conc	Exp Conc	Exp Conc	Exp Conc	Exp Conc	Exp Conc	Exp Conc	Exp Conc	Exp Conc	Exp Conc	Exp Conc	Exp Conc	Exp Conc	Exp Conc	Exp Conc	Exp Conc	Exp Conc
B	A3,B3	Blank
S1	A1,B1	S1	54100	6150	11100	6100	20600	9500	27400	24100	6800	40400	17100	15500	31100	18900	27700	4950	9800	7550	11800	14000	23000	9950	25900	38200	8200	32400	3750	82100	10700	3900	5154	30100	11700	20000	4500	21600	6650
S2	C1,D1	S2	13525	1537.5	2775	1525	5150	2375	6850	6025	1700	10100	4275	3875	7775	4725	6925	1237.5	2450	1887.5	2950	3500	5750	2487.5	6475	9550	2050	8100	937.5	20525	2675	975	1288.5	7525	2925	5000	1125	5400	1662.5
S3	E1,F1	S3	3381.25	384.38	693.75	381.25	1287.5	593.75	1712.5	1506.25	425	2525	1068.75	968.75	1943.75	1181.25	1731.25	309.38	612.5	471.88	737.5	875	1437.5	621.88	1618.75	2387.5	512.5	2025	234.38	5131.25	668.75	243.75	322.13	1881.25	731.25	1250	281.25	1350	415.63
S4	G1,H1	S4	845.31	96.09	173.44	95.31	321.88	148.44	428.13	376.56	106.25	631.25	267.19	242.19	485.94	295.31	432.81	77.34	153.13	117.97	184.38	218.75	359.38	155.47	404.69	596.88	128.13	506.25	58.59	1282.81	167.19	60.94	80.53	470.31	182.81	312.5	70.31	337.5	103.91
S5	A2,B2	S5	211.33	24.02	43.36	23.83	80.47	37.11	107.03	94.14	26.56	157.81	66.8	60.55	121.48	73.83	108.2	19.34	38.28	29.49	46.09	54.69	89.84	38.87	101.17	149.22	32.03	126.56	14.65	320.7	41.8	15.23	20.13	117.58	45.7	78.13	17.58	84.38	25.98
S6	C2,D2	S6	52.83	6.01	10.84	5.96	20.12	9.28	26.76	23.54	6.64	39.45	16.7	15.14	30.37	18.46	27.05	4.83	9.57	7.37	11.52	13.67	22.46	9.72	25.29	37.3	8.01	31.64	3.66	80.18	10.45	3.81	5.03	29.39	11.43	19.53	4.39	21.09	6.49
S7	E2,F2	S7	13.21	1.5	2.71	1.49	5.03	2.32	6.69	5.88	1.66	9.86	4.17	3.78	7.59	4.61	6.76	1.21	2.39	1.84	2.88	3.42	5.62	2.43	6.32	9.33	2	7.91	0.92	20.04	2.61	0.95	1.26	7.35	2.86	4.88	1.1	5.27	1.62
S8	G2,H2	S8	3.3	0.38	0.68	0.37	1.26	0.58	1.67	1.47	0.42	2.47	1.04	0.95	1.9	1.15	1.69	0.3	0.6	0.46	0.72	0.85	1.4	0.61	1.58	2.33	0.5	1.98	0.23	5.01	0.65	0.24	0.31	1.84	0.71	1.22	0.27	1.32	0.41
X1	C3,D3	DL606 02/08
X2	E3,F3	DL606 02/28 0H
X3	G3,H3	DL606 02/28 2H
X4	A4,B4	DL606 02/28 6H
X5	C4,D4	DL606 02/28 12H
X6	E4,F4	DL606 02/29 24H
X7	G4,H4	DL606 03/01 48H
X8	A5,B5	DL606 03/06
X9	C5,D5	DL606 03/07
X10	E5,F5	DN233 02/08
X11	G5,H5	DN233 02/28 0H
X12	A6,B6	DN233 02/28 2H
X13	C6,D6	DN233 02/28 6H
X14	E6,F6	DN233 02/28 12H
X15	G6,H6	DN233 02/29 24H
X16	A7,B7	DN233 03/01 48H
X17	C7,D7	DN361 02/08
X18	E7,F7	DN361 02/28 0H
X19	G7,H7	DN361 02/28 2H
X20	A8,B8	DN361 02/28 6H
X21	C8,D8	DN361 02/28 12H
X22	E8,F8	DN361 02/29 24H
X23	G8,H8	DN361 03/01 48H
X24	A9,B9	DN361 03/06
X25	C9,D9	DN361 03/07
X26	E9,F9	DN362 02/08
X27	G9,H9	DN362 02/28 0H
X28	A10,B10	DN362 02/28 2H
X29	C10,D10	DN362 02/28 6H
X30	E10,F10	DN362 02/28 12H
X31	G10,H10	DN362 02/29 24H
X32	A11,B11	DN362 03/01 48H
X33	C11,D11	DN362 03/06
X34	E11,F11	DN362 03/07
*** = Value not available; --- = Designated as an outlier
*Value = Value extrapolated beyond standard range
OOR = Out of Range; OOR> = Out of Range Above; OOR< = Out of Range Below
Exp Conc = Expected Concentration; Obs Conc = Observed Concentration

## Sheet: P1 (Obs Exp) X 100
File Name: C:\Users\Bio-Plex\OneDrive - Bioqual, Inc\Desktop\INTERNAL S Aureus\2024_04_08_1612_Bio-Plex_Assay1_PLATE1.rbx
Acquisition Date: 08-Apr-2024, 04:13 PM
Reader Serial Number: LX10018152423
Assay Lot: 288319-004
Standard Lot: A-2411729-000, B-282510-000
Plate ID: PLATE 1
RP1 PMT (Volts): 537.48
RP1 Target: 3719
			GM-CSF (44)	IFN-gamma (43)	IL-1B (18)	IL-10 (28)	IL-12p70 (34)	IL-13 (35)	IL-17A (36)	IL-18 (66)	IL-2 (19)	IL-23 (63)	IL-4 (20)	IL-5 (21)	IL-6 (25)	TNF-A (45)	BLC (15)	EOTAXIN (33)	IL-8 (27)	IP-10 (22)	I-TAC (46)	MCP-1 (51)	MIG (54)	MIP-1A (12)	MIP-1B (47)	SDF-1A (13)	CD40-LIGAND (74)	G-CSF/CSF-3 (42)	IFN-A (48)	IL-1RA (38)	IL-15 (65)	IL-7 (26)	BDNF (57)	bNGF (55)	FGF-2 (75)	PDGF-BB (77)	SCF (39)	VEGF-A (78)	VEGF-D (53)
Type	Well	Description	(Obs/Exp) * 100	(Obs/Exp) * 100	(Obs/Exp) * 100	(Obs/Exp) * 100	(Obs/Exp) * 100	(Obs/Exp) * 100	(Obs/Exp) * 100	(Obs/Exp) * 100	(Obs/Exp) * 100	(Obs/Exp) * 100	(Obs/Exp) * 100	(Obs/Exp) * 100	(Obs/Exp) * 100	(Obs/Exp) * 100	(Obs/Exp) * 100	(Obs/Exp) * 100	(Obs/Exp) * 100	(Obs/Exp) * 100	(Obs/Exp) * 100	(Obs/Exp) * 100	(Obs/Exp) * 100	(Obs/Exp) * 100	(Obs/Exp) * 100	(Obs/Exp) * 100	(Obs/Exp) * 100	(Obs/Exp) * 100	(Obs/Exp) * 100	(Obs/Exp) * 100	(Obs/Exp) * 100	(Obs/Exp) * 100	(Obs/Exp) * 100	(Obs/Exp) * 100	(Obs/Exp) * 100	(Obs/Exp) * 100	(Obs/Exp) * 100	(Obs/Exp) * 100	(Obs/Exp) * 100
B	A3,B3	Blank
S1	A1,B1	S1		100	100		107	109	91	142		106	127	111	117	110	98	100	103	112	106	101	146			110	120		97	106	107	104		109	108	102	113	125	110
S2	C1,D1	S2	99	100	99	102	95	92	102	92	100	89	72	80	92	88	102	100	95	88	91	99	93	102	105	91	90	83	103	96	99	86	100	84	86	95	81	73	83
S3	E1,F1	S3	100	100	100	100	101	106	99	103	100	116	171	164	106	112	99	100	104	107	109	100	101	99	97	106	107	101	97	104	102	145	100	131	123	106	130	147	144
S4	G1,H1	S4	99	101	101	101	105	97	102	99	102	92	118	88	96	97	100	100	98	100	96	100	101	102	103	97	96	99	107	96	96	106	102	99	105	99	106	120	99
S5	A2,B2	S5	101	96	96	96	93	102	97	97	93	104	90	99	105	98	100	100	102	98	103	100	96	95	96	105	106	99	92	105	113	81	93	90	90	96	89	103	93
S6	C2,D2	S6	98	115	117	126	107	92	104	108	123	116	98	112	92	109	100	100	96	111	92	100	115	127	107	86	87	127	121	123	45	116	128	125	8	109	120	133	108
S7	E2,F2	S7		73	77	21	99			92	71		70	75		78							71	88				***	70	***			61	***			79	***	99
S8	G2,H2	S8			16								280											***				657		1356				586				1037	108
X1	C3,D3	DL606 02/08
X2	E3,F3	DL606 02/28 0H
X3	G3,H3	DL606 02/28 2H
X4	A4,B4	DL606 02/28 6H
X5	C4,D4	DL606 02/28 12H
X6	E4,F4	DL606 02/29 24H
X7	G4,H4	DL606 03/01 48H
X8	A5,B5	DL606 03/06
X9	C5,D5	DL606 03/07
X10	E5,F5	DN233 02/08
X11	G5,H5	DN233 02/28 0H
X12	A6,B6	DN233 02/28 2H
X13	C6,D6	DN233 02/28 6H
X14	E6,F6	DN233 02/28 12H
X15	G6,H6	DN233 02/29 24H
X16	A7,B7	DN233 03/01 48H
X17	C7,D7	DN361 02/08
X18	E7,F7	DN361 02/28 0H
X19	G7,H7	DN361 02/28 2H
X20	A8,B8	DN361 02/28 6H
X21	C8,D8	DN361 02/28 12H
X22	E8,F8	DN361 02/29 24H
X23	G8,H8	DN361 03/01 48H
X24	A9,B9	DN361 03/06
X25	C9,D9	DN361 03/07
X26	E9,F9	DN362 02/08
X27	G9,H9	DN362 02/28 0H
X28	A10,B10	DN362 02/28 2H
X29	C10,D10	DN362 02/28 6H
X30	E10,F10	DN362 02/28 12H
X31	G10,H10	DN362 02/29 24H
X32	A11,B11	DN362 03/01 48H
X33	C11,D11	DN362 03/06
X34	E11,F11	DN362 03/07
*** = Value not available; --- = Designated as an outlier
*Value = Value extrapolated beyond standard range
OOR = Out of Range; OOR> = Out of Range Above; OOR< = Out of Range Below
Exp Conc = Expected Concentration; Obs Conc = Observed Concentration

## Sheet: P1 Dilution
File Name: C:\Users\Bio-Plex\OneDrive - Bioqual, Inc\Desktop\INTERNAL S Aureus\2024_04_08_1612_Bio-Plex_Assay1_PLATE1.rbx
Acquisition Date: 08-Apr-2024, 04:13 PM
Reader Serial Number: LX10018152423
Assay Lot: 288319-004
Standard Lot: A-2411729-000, B-282510-000
Plate ID: PLATE 1
RP1 PMT (Volts): 537.48
RP1 Target: 3719
			GM-CSF (44)	IFN-gamma (43)	IL-1B (18)	IL-10 (28)	IL-12p70 (34)	IL-13 (35)	IL-17A (36)	IL-18 (66)	IL-2 (19)	IL-23 (63)	IL-4 (20)	IL-5 (21)	IL-6 (25)	TNF-A (45)	BLC (15)	EOTAXIN (33)	IL-8 (27)	IP-10 (22)	I-TAC (46)	MCP-1 (51)	MIG (54)	MIP-1A (12)	MIP-1B (47)	SDF-1A (13)	CD40-LIGAND (74)	G-CSF/CSF-3 (42)	IFN-A (48)	IL-1RA (38)	IL-15 (65)	IL-7 (26)	BDNF (57)	bNGF (55)	FGF-2 (75)	PDGF-BB (77)	SCF (39)	VEGF-A (78)	VEGF-D (53)
Type	Well	Description	Dilution	Dilution	Dilution	Dilution	Dilution	Dilution	Dilution	Dilution	Dilution	Dilution	Dilution	Dilution	Dilution	Dilution	Dilution	Dilution	Dilution	Dilution	Dilution	Dilution	Dilution	Dilution	Dilution	Dilution	Dilution	Dilution	Dilution	Dilution	Dilution	Dilution	Dilution	Dilution	Dilution	Dilution	Dilution	Dilution	Dilution
B	A3,B3	Blank	1	1	1	1	1	1	1	1	1	1	1	1	1	1	1	1	1	1	1	1	1	1	1	1	1	1	1	1	1	1	1	1	1	1	1	1	1
S1	A1,B1	S1	1	1	1	1	1	1	1	1	1	1	1	1	1	1	1	1	1	1	1	1	1	1	1	1	1	1	1	1	1	1	1	1	1	1	1	1	1
S2	C1,D1	S2	1	1	1	1	1	1	1	1	1	1	1	1	1	1	1	1	1	1	1	1	1	1	1	1	1	1	1	1	1	1	1	1	1	1	1	1	1
S3	E1,F1	S3	1	1	1	1	1	1	1	1	1	1	1	1	1	1	1	1	1	1	1	1	1	1	1	1	1	1	1	1	1	1	1	1	1	1	1	1	1
S4	G1,H1	S4	1	1	1	1	1	1	1	1	1	1	1	1	1	1	1	1	1	1	1	1	1	1	1	1	1	1	1	1	1	1	1	1	1	1	1	1	1
S5	A2,B2	S5	1	1	1	1	1	1	1	1	1	1	1	1	1	1	1	1	1	1	1	1	1	1	1	1	1	1	1	1	1	1	1	1	1	1	1	1	1
S6	C2,D2	S6	1	1	1	1	1	1	1	1	1	1	1	1	1	1	1	1	1	1	1	1	1	1	1	1	1	1	1	1	1	1	1	1	1	1	1	1	1
S7	E2,F2	S7	1	1	1	1	1	1	1	1	1	1	1	1	1	1	1	1	1	1	1	1	1	1	1	1	1	1	1	1	1	1	1	1	1	1	1	1	1
S8	G2,H2	S8	1	1	1	1	1	1	1	1	1	1	1	1	1	1	1	1	1	1	1	1	1	1	1	1	1	1	1	1	1	1	1	1	1	1	1	1	1
X1	C3,D3	DL606 02/08	1	1	1	1	1	1	1	1	1	1	1	1	1	1	1	1	1	1	1	1	1	1	1	1	1	1	1	1	1	1	1	1	1	1	1	1	1
X2	E3,F3	DL606 02/28 0H	1	1	1	1	1	1	1	1	1	1	1	1	1	1	1	1	1	1	1	1	1	1	1	1	1	1	1	1	1	1	1	1	1	1	1	1	1
X3	G3,H3	DL606 02/28 2H	1	1	1	1	1	1	1	1	1	1	1	1	1	1	1	1	1	1	1	1	1	1	1	1	1	1	1	1	1	1	1	1	1	1	1	1	1
X4	A4,B4	DL606 02/28 6H	1	1	1	1	1	1	1	1	1	1	1	1	1	1	1	1	1	1	1	1	1	1	1	1	1	1	1	1	1	1	1	1	1	1	1	1	1
X5	C4,D4	DL606 02/28 12H	1	1	1	1	1	1	1	1	1	1	1	1	1	1	1	1	1	1	1	1	1	1	1	1	1	1	1	1	1	1	1	1	1	1	1	1	1
X6	E4,F4	DL606 02/29 24H	1	1	1	1	1	1	1	1	1	1	1	1	1	1	1	1	1	1	1	1	1	1	1	1	1	1	1	1	1	1	1	1	1	1	1	1	1
X7	G4,H4	DL606 03/01 48H	1	1	1	1	1	1	1	1	1	1	1	1	1	1	1	1	1	1	1	1	1	1	1	1	1	1	1	1	1	1	1	1	1	1	1	1	1
X8	A5,B5	DL606 03/06	1	1	1	1	1	1	1	1	1	1	1	1	1	1	1	1	1	1	1	1	1	1	1	1	1	1	1	1	1	1	1	1	1	1	1	1	1
X9	C5,D5	DL606 03/07	1	1	1	1	1	1	1	1	1	1	1	1	1	1	1	1	1	1	1	1	1	1	1	1	1	1	1	1	1	1	1	1	1	1	1	1	1
X10	E5,F5	DN233 02/08	1	1	1	1	1	1	1	1	1	1	1	1	1	1	1	1	1	1	1	1	1	1	1	1	1	1	1	1	1	1	1	1	1	1	1	1	1
X11	G5,H5	DN233 02/28 0H	1	1	1	1	1	1	1	1	1	1	1	1	1	1	1	1	1	1	1	1	1	1	1	1	1	1	1	1	1	1	1	1	1	1	1	1	1
X12	A6,B6	DN233 02/28 2H	1	1	1	1	1	1	1	1	1	1	1	1	1	1	1	1	1	1	1	1	1	1	1	1	1	1	1	1	1	1	1	1	1	1	1	1	1
X13	C6,D6	DN233 02/28 6H	1	1	1	1	1	1	1	1	1	1	1	1	1	1	1	1	1	1	1	1	1	1	1	1	1	1	1	1	1	1	1	1	1	1	1	1	1
X14	E6,F6	DN233 02/28 12H	1	1	1	1	1	1	1	1	1	1	1	1	1	1	1	1	1	1	1	1	1	1	1	1	1	1	1	1	1	1	1	1	1	1	1	1	1
X15	G6,H6	DN233 02/29 24H	1	1	1	1	1	1	1	1	1	1	1	1	1	1	1	1	1	1	1	1	1	1	1	1	1	1	1	1	1	1	1	1	1	1	1	1	1
X16	A7,B7	DN233 03/01 48H	1	1	1	1	1	1	1	1	1	1	1	1	1	1	1	1	1	1	1	1	1	1	1	1	1	1	1	1	1	1	1	1	1	1	1	1	1
X17	C7,D7	DN361 02/08	1	1	1	1	1	1	1	1	1	1	1	1	1	1	1	1	1	1	1	1	1	1	1	1	1	1	1	1	1	1	1	1	1	1	1	1	1
X18	E7,F7	DN361 02/28 0H	1	1	1	1	1	1	1	1	1	1	1	1	1	1	1	1	1	1	1	1	1	1	1	1	1	1	1	1	1	1	1	1	1	1	1	1	1
X19	G7,H7	DN361 02/28 2H	1	1	1	1	1	1	1	1	1	1	1	1	1	1	1	1	1	1	1	1	1	1	1	1	1	1	1	1	1	1	1	1	1	1	1	1	1
X20	A8,B8	DN361 02/28 6H	1	1	1	1	1	1	1	1	1	1	1	1	1	1	1	1	1	1	1	1	1	1	1	1	1	1	1	1	1	1	1	1	1	1	1	1	1
X21	C8,D8	DN361 02/28 12H	1	1	1	1	1	1	1	1	1	1	1	1	1	1	1	1	1	1	1	1	1	1	1	1	1	1	1	1	1	1	1	1	1	1	1	1	1
X22	E8,F8	DN361 02/29 24H	1	1	1	1	1	1	1	1	1	1	1	1	1	1	1	1	1	1	1	1	1	1	1	1	1	1	1	1	1	1	1	1	1	1	1	1	1
X23	G8,H8	DN361 03/01 48H	1	1	1	1	1	1	1	1	1	1	1	1	1	1	1	1	1	1	1	1	1	1	1	1	1	1	1	1	1	1	1	1	1	1	1	1	1
X24	A9,B9	DN361 03/06	1	1	1	1	1	1	1	1	1	1	1	1	1	1	1	1	1	1	1	1	1	1	1	1	1	1	1	1	1	1	1	1	1	1	1	1	1
X25	C9,D9	DN361 03/07	1	1	1	1	1	1	1	1	1	1	1	1	1	1	1	1	1	1	1	1	1	1	1	1	1	1	1	1	1	1	1	1	1	1	1	1	1
X26	E9,F9	DN362 02/08	1	1	1	1	1	1	1	1	1	1	1	1	1	1	1	1	1	1	1	1	1	1	1	1	1	1	1	1	1	1	1	1	1	1	1	1	1
X27	G9,H9	DN362 02/28 0H	1	1	1	1	1	1	1	1	1	1	1	1	1	1	1	1	1	1	1	1	1	1	1	1	1	1	1	1	1	1	1	1	1	1	1	1	1
X28	A10,B10	DN362 02/28 2H	1	1	1	1	1	1	1	1	1	1	1	1	1	1	1	1	1	1	1	1	1	1	1	1	1	1	1	1	1	1	1	1	1	1	1	1	1
X29	C10,D10	DN362 02/28 6H	1	1	1	1	1	1	1	1	1	1	1	1	1	1	1	1	1	1	1	1	1	1	1	1	1	1	1	1	1	1	1	1	1	1	1	1	1
X30	E10,F10	DN362 02/28 12H	1	1	1	1	1	1	1	1	1	1	1	1	1	1	1	1	1	1	1	1	1	1	1	1	1	1	1	1	1	1	1	1	1	1	1	1	1
X31	G10,H10	DN362 02/29 24H	1	1	1	1	1	1	1	1	1	1	1	1	1	1	1	1	1	1	1	1	1	1	1	1	1	1	1	1	1	1	1	1	1	1	1	1	1
X32	A11,B11	DN362 03/01 48H	1	1	1	1	1	1	1	1	1	1	1	1	1	1	1	1	1	1	1	1	1	1	1	1	1	1	1	1	1	1	1	1	1	1	1	1	1
X33	C11,D11	DN362 03/06	1	1	1	1	1	1	1	1	1	1	1	1	1	1	1	1	1	1	1	1	1	1	1	1	1	1	1	1	1	1	1	1	1	1	1	1	1
X34	E11,F11	DN362 03/07	1	1	1	1	1	1	1	1	1	1	1	1	1	1	1	1	1	1	1	1	1	1	1	1	1	1	1	1	1	1	1	1	1	1	1	1	1
*** = Value not available; --- = Designated as an outlier
*Value = Value extrapolated beyond standard range
OOR = Out of Range; OOR> = Out of Range Above; OOR< = Out of Range Below
Exp Conc = Expected Concentration; Obs Conc = Observed Concentration

[truncated: 13 more sheets: P1 Standard Curve, P2 Outlier, P2 FI, P2 FI - Bkgd, P2 Std Dev, P2 %CV, P2 Conc in Range, P2 Obs Conc, P2 Exp Conc, P2 (Obs Exp) X 100, P2 Dilution, P2 Standard Curve, All Data (Obs Conc)]
