# Supplementary material for: A stable systemic infection of methicillin-resistant Staphylococcus aureus (MRSA) in cynomolgus macaques produces extended window for therapeutic intervention
Source: Front Microbiol. 2025 Jul 14;16:1601381. doi: 10.3389/fmicb.2025.1601381 (PMC12322839; doi:10.3389/fmicb.2025.1601381)
Supplement: Supplementary file 4 [file Data_Sheet_3.xlsx]

## Sheet: Whole Blood
	Date:	2024-02-08
	Study Day:	Pre
	Sample:	CD45+ | Freq. of Parent	Lymphocytes | Freq. of Parent	T cells | Freq. of Parent	CD4+ | Freq. of Grandparent	CD8+ | Freq. of Grandparent	B cells | Freq. of Parent	CD3-CD20-/NK cells | Freq. of Grandparent	Monocytes | Freq. of Parent	Classical Mono | Freq. of Parent	Intermediate Mono | Freq. of Parent	Non-classical Mono | Freq. of Parent	CD56dim/pDC | Freq. of Grandparent	Granulocytes | Freq. of Parent	Neutrophils | Freq. of Parent
	A1 DL606_WB.fcs	91.9	76	54.7	33.9	16.9	31.6	11.5	4.97	66.2	8.59	10.5	2.01	14.2	1.46
	A2 DN233_WB.fcs	91.9	46.5	53.1	25.8	22.8	32.8	11.4	6.3	64.2	6.8	11	0.79	41.8	0.45
	A3 DN508_WB.fcs	89.1	31.6	53.6	23.5	23.2	36.7	6.96	4	62.5	3.67	7.75	3.12	60.2	0.96
	A4 DN666_WB.fcs	95.4	20	51.5	18.4	27.6	30.1	14.9	4.48	72.2	12.2	6.72	0.68	71.5	0.26
	A5 DN361_WB.fcs	89.6	52.3	62.9	37.4	21.5	22.4	10.7	7.52	56.6	13.6	16.9	0.66	34	1.41
	A6 DN362_WB.fcs	94.8	57.6	56.9	32	20.1	29.3	11.1	4.4	70.9	5.51	9.29	0.39	35.5	0.66
	Date:	2024-02-28
	Study Day:	0 (0hr)
	Sample:	CD45+ | Freq. of Parent	Lymphocytes | Freq. of Parent	T cells | Freq. of Parent	CD4+ | Freq. of Grandparent	CD8+ | Freq. of Grandparent	B cells | Freq. of Parent	CD3-CD20-/NK cells | Freq. of Grandparent	Monocytes | Freq. of Parent	Classical Mono | Freq. of Parent	Intermediate Mono | Freq. of Parent	Non-classical Mono | Freq. of Parent	CD56dim/pDC | Freq. of Grandparent	Granulocytes | Freq. of Parent	Neutrophils | Freq. of Parent
	A1 DL606 (0hr).fcs	62.8	71	58.2	35	19.1	26.4	12.6	6.19	71.5	8.89	9.71	0.69	15.5	3.74
	A2 DN233 (0hr).fcs	10.7	68.3	59.8	27.3	27.2	26.8	10.8	5.48	57.3	8.14	16.6	1.49	18.3	7.02
	A3 DN508 (0hr).fcs	92.1	59.7	65.4	18.7	38.2	23.5	8.22	4.64	66.2	10.1	11.2	1.05	28.8	3
	A4 DN666 (0hr).fcs	96.5	27	58.2	16.3	36	21	16.6	4.59	60.2	19.5	13.6	0.34	60.4	21.2
	A5 DN361 (0hr).fcs	37.8	49.9	58.4	31.6	22.5	17.1	21	6.79	61.1	8.97	13.3	1.19	37.5	0.83
	A6 DN362 (0hr).fcs	94.6	67.9	63.4	37.2	21.6	27	7.52	3.98	78.2	4.73	5.76	0.29	25	2.13
	Date:	2024-02-28
	Study Day:	0 (2hr)
	Sample:	CD45+ | Freq. of Parent	Lymphocytes | Freq. of Parent	T cells | Freq. of Parent	CD4+ | Freq. of Grandparent	CD8+ | Freq. of Grandparent	B cells | Freq. of Parent	CD3-CD20-/NK cells | Freq. of Grandparent	Monocytes | Freq. of Parent	Classical Mono | Freq. of Parent	Intermediate Mono | Freq. of Parent	Non-classical Mono | Freq. of Parent	CD56dim/pDC | Freq. of Grandparent	Granulocytes | Freq. of Parent	Neutrophils | Freq. of Parent
	B1 DL606 (2hr).fcs	63.6	16.1	73.5	49.6	19.9	23.4	1.94	0.33	72.1	2.05	3.62	0.79	82.9	0.21
	B2 DN233 (2hr).fcs	97.3	5.34	72.4	36.8	31.2	23.9	1.9	0.3	70.3	0.23	2.06	0	93.7	0.36
	B3 DN508 (2hr).fcs	97.7	3.35	59.8	35.3	19	34.4	2.37	0.72	77.5	0.43	0.54	0.16	95.1	0.12
	B4 DN666 (2hr).fcs	97.1	2.32	58.5	23.8	28.2	35.4	3.78	0.16	74.2	1.1	6.84	0.88	96.6	7.36
	B5 DN361 (2hr).fcs	98.4	4.86	80.2	59.2	17.2	18.4	0.65	0.17	81.5	0.2	0.4	0	94.5	0.13
	B6 DN362 (2hr).fcs	96.9	19.3	71.4	51.8	15.3	27.6	0.2	0.21	62.9	0.21	1.05	0	79.9	0.17
	Date:	2024-02-28
	Study Day:	0 (6hr)
	Sample:	CD45+ | Freq. of Parent	Lymphocytes | Freq. of Parent	T cells | Freq. of Parent	CD4+ | Freq. of Grandparent	CD8+ | Freq. of Grandparent	B cells | Freq. of Parent	CD3-CD20-/NK cells | Freq. of Grandparent	Monocytes | Freq. of Parent	Classical Mono | Freq. of Parent	Intermediate Mono | Freq. of Parent	Non-classical Mono | Freq. of Parent	CD56dim/pDC | Freq. of Grandparent	Granulocytes | Freq. of Parent	Neutrophils | Freq. of Parent
	DL606 (6hr).fcs	97.8	4.38	56.2	29.5	22.1	40	2.29	1.38	90.4	0.15	0.2	0.05	93.6	0.057
	DN233 (6hr).fcs	99.5	1.84	51.8	19.3	28.5	41.8	4.23	1.26	88.5	0.22	0.49	0.11	96.7	0.064
	DN361 (6hr).fcs	50.4	2.96	51.9	27.9	18.4	39.3	6.6	1.41	87.3	0.75	0.65	0.094	95.1	0.061
	DN362 (6hr).fcs	66.4	6.9	58.6	31	22.2	35.9	3.25	0.75	87.7	0.87	1.27	0	92.1	0.11
	DN508 (6hr).fcs	96.4	2.03	57.5	22.5	28.9	34	5.64	0.82	86	0.47	0.78	0.086	96.8	0.049
	DN666 (6hr).fcs	97.1	1.35	55.1	14.3	34.2	31.5	10.7	1.46	90.1	2.23	0.64	0.12	96.9	4.24
	Date:	2024-02-28
	Study Day:	0 (12hr)
	Sample:	CD45+ | Freq. of Parent	Lymphocytes | Freq. of Parent	T cells | Freq. of Parent	CD4+ | Freq. of Grandparent	CD8+ | Freq. of Grandparent	B cells | Freq. of Parent	CD3-CD20-/NK cells | Freq. of Grandparent	Monocytes | Freq. of Parent	Classical Mono | Freq. of Parent	Intermediate Mono | Freq. of Parent	Non-classical Mono | Freq. of Parent	CD56dim/pDC | Freq. of Grandparent	Granulocytes | Freq. of Parent	Neutrophils | Freq. of Parent
	DL606 (12hr).fcs	92.8	2.36	45	19.8	16.4	45.4	7.12	1.37	47.1	45.4	2.75	0.37	96	0.16
	DN233 (12hr).fcs	78.6	3.79	59.5	25.7	29.1	37.5	0.58	1.27	55.3	37.9	1.87	0.17	94.8	0.22
	DN361 (12hr).fcs	44.5	2.9	59.3	35.6	18.5	36.8	1.63	0.93	54	42.3	1.38	0	95.8	0.06
	DN362 (12hr).fcs	98.4	3.64	42.3	19.8	15.6	47.7	4.84	3.83	87.7	10.3	0.78	0.62	92.3	0.052
	DN508 (12hr).fcs	93.4	2.42	62.8	24.6	29.1	30.4	2.4	1.46	60.3	34	1.79	0.29	95.9	0.04
	DN666 (12hr).fcs	69.7	2.31	48.3	16.9	25.1	46.1	1.7	1.98	37.4	59.3	1.28	0.19	95.4	8.46
	Date:	2024-02-29
	Study Day:	1
	Sample:	CD45+ | Freq. of Parent	Lymphocytes | Freq. of Parent	T cells | Freq. of Parent	CD4+ | Freq. of Grandparent	CD8+ | Freq. of Grandparent	B cells | Freq. of Parent	CD3-CD20-/NK cells | Freq. of Grandparent	Monocytes | Freq. of Parent	Classical Mono | Freq. of Parent	Intermediate Mono | Freq. of Parent	Non-classical Mono | Freq. of Parent	CD56dim/pDC | Freq. of Grandparent	Granulocytes | Freq. of Parent	Neutrophils | Freq. of Parent
	A1 DL606.fcs	98.5	16.9	41.5	23.5	11.8	41.4	6.47	6.93	19.3	75.2	3.81	40.9	74.7	0.21
	A2 DN233.fcs	99.3	12.6	50.5	26.5	18.6	37.3	3.71	8.06	26.7	68.3	3.16	43.6	78.9	0.29
	A3 DN508.fcs	95.6	13.5	53.6	21.3	23.3	36.7	4.67	5.36	31.9	63.6	1.92	60.9	80.3	0.089
	A4 DN666.fcs	98.4	8.55	43.4	16.2	21.2	35.5	6.17	9.69	27.5	68.6	2.2	41.9	80.1	7.9
	A5 DN361.fcs	98	4.32	46.3	25	15.3	25.7	13.9	5.74	34.1	62.1	2.47	60.1	89.4	0.022
	A6 DN362.fcs	96.8	30.4	49.8	26.8	18.1	34.2	11.3	13.1	37.7	59.5	1.76	55.7	55.2	0.1
	Date:	2024-03-01
	Study Day:	2
	Sample:	CD45+ | Freq. of Parent	Lymphocytes | Freq. of Parent	T cells | Freq. of Parent	CD4+ | Freq. of Grandparent	CD8+ | Freq. of Grandparent	B cells | Freq. of Parent	CD3-CD20-/NK cells | Freq. of Grandparent	Monocytes | Freq. of Parent	Classical Mono | Freq. of Parent	Intermediate Mono | Freq. of Parent	Non-classical Mono | Freq. of Parent	CD56dim/pDC | Freq. of Grandparent	Granulocytes | Freq. of Parent	Neutrophils | Freq. of Parent
	A1 DL606.fcs	97.7	24.7	41.7	23.6	14.5	45.3	10.6	13.8	21.5	63.3	14.3	22.8	58.8	0.12
	A2 DN233.fcs	99.5	6.73	56.3	27.9	24.2	29.5	11.2	15.9	59	24.9	14.7	10.1	76.6	0.07
	A3 DN508.fcs	97.1	9.85	58.1	23.8	27.9	30.4	8.95	8.87	44.2	35.2	17	22.8	80	0.026
	A4 DN666.fcs	97.2	14.7	45.1	19	20.3	44	5.51	16.5	30.9	52	16	14.7	66.3	4.58
	A5 DN361.fcs	97.3	9.42	51	28.1	18.4	28.5	15	10.9	39.4	47.2	12.5	17.6	78.6	0.059
	A6 DN362.fcs	96.9	43.2	50.1	31	14.8	37.4	10.2	16.9	28	61.5	8.97	10.1	37.6	0.13
	Date:	2024-03-06
	Study Day:	7
	Sample:	CD45+ | Freq. of Parent	Lymphocytes | Freq. of Parent	T cells | Freq. of Parent	CD4+ | Freq. of Grandparent	CD8+ | Freq. of Grandparent	B cells | Freq. of Parent	CD3-CD20-/NK cells | Freq. of Grandparent	Monocytes | Freq. of Parent	Classical Mono | Freq. of Parent	Intermediate Mono | Freq. of Parent	Non-classical Mono | Freq. of Parent	CD56dim/pDC | Freq. of Grandparent	Granulocytes | Freq. of Parent	Neutrophils | Freq. of Parent
	A1 DL606.fcs	98.9	27.4	56.1	34.3	16.4	36.6	5.13	4.42	49.6	38.4	10	14.9	61.7	0.96
	A2 DN361.fcs	94.9	50.4	64.7	37.7	19	24.9	6.31	5.27	35.8	28.1	28.5	22.2	34.9	1.03
	A3 DN362.fcs	93.4	58.3	57.9	37	14.1	31.8	7.68	3.4	70.8	13.7	5.7	33.9	29	0.043
	Date:	2024-03-07
	Study Day:	8
	Sample:	CD45+ | Freq. of Parent	Lymphocytes | Freq. of Parent	T cells | Freq. of Parent	CD4+ | Freq. of Grandparent	CD8+ | Freq. of Grandparent	B cells | Freq. of Parent	CD3-CD20-/NK cells | Freq. of Grandparent	Monocytes | Freq. of Parent	Classical Mono | Freq. of Parent	Intermediate Mono | Freq. of Parent	Non-classical Mono | Freq. of Parent	CD56dim/pDC | Freq. of Grandparent	Granulocytes | Freq. of Parent	Neutrophils | Freq. of Parent
	A1 DL606.fcs	98.2	70.2	55.2	33.1	18.9	41.3	2	4.43	40.3	17.2	30.8	2.27	21.8	1.33
	A2 DN361.fcs	98	32.4	68.1	39.5	21.4	19.1	8.77	5.05	39.6	10.3	23.3	2.69	57.5	0.88
	A3 DN362.fcs	95.5	66.5	60.6	38.3	17.8	31.4	5.86	8.12	63	12	8.94	9.64	21.5	0.51

## Sheet: Bone Marrow
	Date:	2024-02-08
	Study Day:	Pre
	Sample:	Live | Freq. of Parent	T cells | Freq. of Parent	CD4+ | Freq. of Parent	CD8+ | Freq. of Parent	B cells | Freq. of Parent	Naive | Freq. of Parent	N CD80+ | Freq. of Parent	Resting Memory | Freq. of Parent	ResM CD80+ | Freq. of Parent	Activated Memory | Freq. of Parent	AcM CD80+ | Freq. of Parent	Tissue-like Memory | Freq. of Parent	TLM CD80+ | Freq. of Parent	IgM-secreting | Freq. of Parent	IgM+ | Freq. of Parent	IgG_IgA-secreting | Freq. of Parent	IgG+ | Freq. of Parent
	A1 DL606_BM.fcs	94.5	9.04	32.9	46.9	6.81	46.8	8.55	2.05	16.6	2.84	9.75	48.3	4.08	0.62	90.6	3.26	25.9
	A2 DN233_BM.fcs	90.7	22.8	28.6	46.8	5.05	51.1	10.7	2.76	18.9	13.7	19.1	32.4	16.5	1.31	71.5	12.2	24.6
	A3 DN508_BM.fcs	91.2	23.9	28.5	36.4	6.28	37.3	12	2.82	15.8	17	20.6	42.9	14.1	2.17	69.9	14.2	37.2
	A4 DN666_BM.fcs	92	11.5	17.4	49.8	5.63	55.1	6.96	2.65	20.1	8.8	17.6	33.4	6.34	1.57	93.9	8.17	26.2
	A5 DN361_BM.fcs	92.3	27.1	45.8	38.3	5.2	48.8	10.5	5.79	15.6	20.2	22.1	25.2	14.5	2.67	83.1	19.7	41
	A6 DN362_BM.fcs	94.5	23.4	46.5	35.7	9.2	48.7	5.01	2.68	13.5	9.08	18.1	39.5	5.82	1.35	94.7	8.5	44.4
	Date:	2024-03-01
	Study Day:	2
	Sample:	Live | Freq. of Parent	T cells | Freq. of Parent	CD4+ | Freq. of Parent	CD8+ | Freq. of Parent	B cells | Freq. of Parent	Naive | Freq. of Parent	N CD80+ | Freq. of Parent	Resting Memory | Freq. of Parent	ResM CD80+ | Freq. of Parent	Activated Memory | Freq. of Parent	AcM CD80+ | Freq. of Parent	Tissue-like Memory | Freq. of Parent	TLM CD80+ | Freq. of Parent	IgM-secreting | Freq. of Parent	IgM+ | Freq. of Parent	IgG_IgA-secreting | Freq. of Parent	IgG+ | Freq. of Parent
	A1 DL606_BM.fcs	94.7	9.08	24.3	46.3	7.98	53.9	0.64	0.46	24.3	1.16	5.35	44.5	1.74	0.15	95.8	1.47	14.3
	A2 DN233_BM.fcs	96.2	14.8	22.6	56.8	3.43	60	1.49	0.73	22.7	5.35	5.26	33.9	7.28	0.3	94.4	5.78	17.2
	A3 DN508_BM.fcs	92.6	9.46	24.6	46.6	5.21	56.5	1.25	0.79	17.9	3.35	6.19	39.4	3.48	0.27	94.6	3.86	24.4
	A4 DN666_BM.fcs	95.6	8.39	16.4	49.7	5.67	55.6	0.94	0.39	27.1	1.78	6.88	42.2	2.31	0.18	100	2	10.2
	A5 DN361_BM.fcs	93.4	14.9	40.7	37.3	3.87	54.7	4.32	0.8	18.9	6.55	12.3	38	12.2	0.17	100	7.17	37.8
	A6 DN362_BM.fcs	94.3	17.9	43.8	32.5	7.81	67.2	2.4	0.5	41	2.49	11.1	29.8	12.1	0.2	95.8	2.79	26.9
	Date:	2024-03-06
	Study Day:	7
	Sample:	Live | Freq. of Parent	T cells | Freq. of Parent	CD4+ | Freq. of Parent	CD8+ | Freq. of Parent	B cells | Freq. of Parent	Naive | Freq. of Parent	N CD80+ | Freq. of Parent	Resting Memory | Freq. of Parent	ResM CD80+ | Freq. of Parent	Activated Memory | Freq. of Parent	AcM CD80+ | Freq. of Parent	Tissue-like Memory | Freq. of Parent	TLM CD80+ | Freq. of Parent	IgM-secreting | Freq. of Parent	IgM+ | Freq. of Parent	IgG_IgA-secreting | Freq. of Parent	IgG+ | Freq. of Parent
	A1 DL606_BM.fcs	95.9	4.2	10.8	32.3	1.65	74.4	1.04	0.44	30	2.37	3.74	22.8	5.15	0.066	100	2.21	3
	A2 DN361_BM.fcs	92.9	6.08	19.9	33.9	1.82	76.7	2.77	0.12	50	4.06	1.52	19.1	11.2	0.041	100	3.34	1.23
	A3 DN362_BM.fcs	92.3	29.9	55.3	24.9	4.28	58.1	5.3	0.23	22.2	2.85	2.73	38.8	19	0.078	66.7	2.8	5.56
	Date:	2024-03-07
	Study Day:	8
	Sample:	Live | Freq. of Parent	T cells | Freq. of Parent	CD4+ | Freq. of Parent	CD8+ | Freq. of Parent	B cells | Freq. of Parent	Naive | Freq. of Parent	N CD80+ | Freq. of Parent	Resting Memory | Freq. of Parent	ResM CD80+ | Freq. of Parent	Activated Memory | Freq. of Parent	AcM CD80+ | Freq. of Parent	Tissue-like Memory | Freq. of Parent	TLM CD80+ | Freq. of Parent	IgM-secreting | Freq. of Parent	IgM+ | Freq. of Parent	IgG_IgA-secreting | Freq. of Parent	IgG+ | Freq. of Parent
	A1 DL606_BM.fcs	83.9	5.8	13.5	24.7	1.9	76.5	0.57	0.31	30.8	4.3	1.68	18.9	0.76	0.048	100	2.21	2.17
	A2 DN361_BM.fcs	93.1	3.25	21	35.8	1.14	73.8	1.25	0.22	66.7	9.71	2.66	16.3	3.63	0.037	100	4.43	0
	A3 DN362_BM.fcs	93.1	8.62	37	29.6	4.6	83.7	0.7	0.25	45.8	3.28	3.77	12.7	1.95	0.021	100	2.36	0

## Sheet: Lymph Node
	Date:	2024-03-07
	Study Day:	8
	Sample:	Live | Freq. of Parent	T cells | Freq. of Parent	CD4+ | Freq. of Parent	CD4+Ki67+ | Freq. of Parent	CD8+ | Freq. of Parent	CD8+Ki67+ | Freq. of Parent	B cells | Freq. of Parent	CD20+Ki67+ | Freq. of Parent
	A1 DL606_Ing.fcs	88.8	84.9	64.2	4.18	32.8	2.11	10.9	2.27
	A2 DN361_Ing.fcs	86.2	75.2	71.6	8.13	24.5	4.99	18.1	8.65
	A3 DN362_Ing.fcs	87.2	81.1	72.8	5.62	22.5	3.89	14.5	4.33
	B1 DL606_Ax.fcs	92.2	85.9	66.5	3.59	30.8	1.88	10	1.88
	B2 DN361_Ax.fcs	77.2	75.2	70.8	7.87	25.5	4.34	18.6	5.05
	B3 DN362_Ax.fcs	75	80	73	6.75	22.7	5.29	14.1	5.7
